# Supplementary material for: (E)-1-(4-Amino­phen­yl)-3-(pyridin-3-yl)prop-2-en-1-one
Source: Acta Crystallogr Sect E Struct Rep Online. 2011 Jun 22;67(Pt 7):o1770–1. doi: 10.1107/S1600536811023634 (PMC3152058; doi:10.1107/S1600536811023634)
Supplement: Supplementary file 2 [file e-67-o1770-Isup2.hkl]

# 
# h,k,l, Fc-squared, Fo-squared, sigma(Fo-squared) and status flag 
# 
data_I
_shelx_title ' tkd8m in Pbca  (100K)' 
_shelx_refln_list_code          4 
_shelx_F_calc_maximum      165.07 
_exptl_crystal_F_000       944.00 
_reflns_d_resolution_high  0.7110 
 
loop_ 
 _symmetry_equiv_pos_as_xyz 
 'x, y, z' 
 '-x+1/2, -y, z+1/2' 
 '-x, y+1/2, -z+1/2' 
 'x+1/2, -y+1/2, -z' 
 '-x, -y, -z' 
 'x-1/2, y, -z-1/2' 
 'x, -y-1/2, z-1/2' 
 '-x-1/2, y-1/2, z' 
 
_cell_length_a    12.0046 
_cell_length_b     7.9329 
_cell_length_c    22.9255 
_cell_angle_alpha  90.000 
_cell_angle_beta   90.000 
_cell_angle_gamma  90.000 
 
_shelx_F_squared_multiplier     1.000 
 
loop_ 
 _refln_index_h 
 _refln_index_k 
 _refln_index_l 
 _refln_F_squared_calc 
 _refln_F_squared_meas 
 _refln_F_squared_sigma 
 _refln_observed_status 
   2   0   0      808.19      981.18     30.29 o 
   4   0   0     6330.30     6829.28    200.49 o 
   6   0   0      343.80      303.78     10.07 o 
   8   0   0      533.34      473.36     19.48 o 
  12   0   0        6.14        5.15      4.23 o 
  14   0   0      528.58      572.64     24.03 o 
  16   0   0      290.89      292.61     17.87 o 
   2   1   0     9052.08     9615.56    281.53 o 
   4   1   0     4540.28     5017.34    104.95 o 
   6   1   0     1021.41     1169.09     37.11 o 
   8   1   0      379.16      343.23     51.65 o 
  10   1   0     1079.83      932.78     20.10 o 
  12   1   0       23.12       25.73      6.41 o 
  14   1   0      613.62      703.00     19.35 o 
  16   1   0        0.50       -0.89      4.04 o 
   0   2   0     1193.16     1409.67     45.00 o 
   2   2   0     1374.15     1662.62     51.05 o 
   4   2   0     9572.47    10043.40    203.93 o 
   6   2   0     4460.02     4987.71    105.83 o 
   8   2   0        0.09       -3.10      3.87 o 
  10   2   0      336.99      355.49     13.55 o 
  12   2   0      842.79      829.97     33.44 o 
  14   2   0        1.81        4.13      3.09 o 
  16   2   0        1.81       -6.91      7.27 o 
   2   3   0      877.77      776.75     27.39 o 
   4   3   0      798.88      832.56     14.47 o 
   6   3   0      441.79      461.35     11.29 o 
   8   3   0      477.03      457.53     15.80 o 
  10   3   0        0.00       -7.33      4.30 o 
  12   3   0      283.00      308.86     14.52 o 
  14   3   0       74.64       74.87     12.05 o 
  16   3   0        8.31       -1.16      7.83 o 
   0   4   0     3311.17     3431.26    107.49 o 
   2   4   0      399.29      409.20      9.30 o 
   4   4   0      108.70      117.82      4.94 o 
   6   4   0      424.12      462.57      9.98 o 
   8   4   0        0.17       -0.40      2.45 o 
  10   4   0      199.47      217.13      7.80 o 
  12   4   0        0.29        3.96      5.51 o 
  14   4   0       70.04       43.07     11.12 o 
   2   5   0      130.37      148.57      7.39 o 
   4   5   0       71.75       63.76     11.44 o 
   6   5   0      136.34      152.11      6.25 o 
   8   5   0      230.15      196.73      8.67 o 
  10   5   0     1195.40     1023.60     29.69 o 
  12   5   0       70.28       68.90      5.90 o 
  14   5   0      119.36      129.89      9.08 o 
   0   6   0      126.64      121.89     13.68 o 
   2   6   0       71.64       81.25      8.10 o 
   4   6   0      186.03      246.48     20.79 o 
   6   6   0        0.45       -3.68      3.19 o 
   8   6   0        9.72        9.09      4.23 o 
  10   6   0        0.24       -2.26      4.03 o 
  12   6   0        6.93       11.02      5.67 o 
  14   6   0        1.47       -2.93      4.55 o 
   2   7   0       90.39       57.71      8.15 o 
   4   7   0       39.55       23.96      6.51 o 
   6   7   0      767.94      717.21     37.44 o 
   8   7   0       50.06       41.42      6.04 o 
  10   7   0       14.07       11.00      5.06 o 
  12   7   0       22.51       29.86      6.18 o 
   0   8   0      304.03      394.85     26.27 o 
   2   8   0      193.40      219.95     23.87 o 
   4   8   0      234.58      211.14     15.09 o 
   6   8   0      144.05      149.32     20.47 o 
   8   8   0      127.10      124.64     20.43 o 
  10   8   0       27.39       32.33     14.03 o 
   2   9   0      129.67      119.00     18.41 o 
   4   9   0      251.15      261.11     27.35 o 
   6   9   0        0.29       -1.09     10.52 o 
   8   9   0        0.26       -0.51     10.68 o 
   0  10   0        8.55       19.39     11.64 o 
   2  10   0      711.31      725.25     29.50 o 
   4  10   0      248.73      249.80     28.67 o 
   6  10   0      178.81      226.37     28.49 o 
   2  11   0        8.07       22.86     15.26 o 
   1   1   1     1816.53     1788.26     37.69 o 
   2   1   1       12.35       26.66      1.91 o 
   3   1   1        1.76       -3.54      2.32 o 
   4   1   1       48.01       73.24      3.38 o 
   5   1   1     3188.98     3572.96     61.69 o 
   6   1   1      134.03      176.91      9.88 o 
   7   1   1       47.40       45.59      2.38 o 
   8   1   1       17.09       14.78      1.71 o 
   9   1   1     4297.73     4053.16     55.45 o 
  10   1   1       44.97       51.35      4.78 o 
  11   1   1       32.49       33.25      4.24 o 
  12   1   1        0.16       -0.49      2.31 o 
  13   1   1      289.56      293.04      8.99 o 
  14   1   1      118.32      134.77      5.65 o 
  15   1   1      365.14      427.87     10.27 o 
  16   1   1      152.09      160.86      6.88 o 
   0   2   1       80.22       56.65      3.97 o 
   1   2   1     5258.05     5665.94     96.71 o 
   2   2   1     5844.09     6559.58    136.07 o 
   3   2   1       22.91       22.45      1.95 o 
   4   2   1     2623.69     2793.51     65.00 o 
   5   2   1     3363.91     3592.43     48.38 o 
   6   2   1       43.18       43.76      2.45 o 
   7   2   1        5.39       13.84      1.81 o 
   8   2   1      580.22      602.45     14.30 o 
   9   2   1       71.60       58.19      6.74 o 
  10   2   1      416.27      373.69     10.01 o 
  11   2   1        6.85        2.01      3.45 o 
  12   2   1      484.48      508.42     19.69 o 
  13   2   1       21.31       16.98      3.46 o 
  14   2   1       10.92        7.80      4.90 o 
  15   2   1       70.49       68.68      4.23 o 
  16   2   1      119.60      133.34      6.08 o 
   1   3   1      530.69      495.52     12.52 o 
   2   3   1     1468.46     1432.47     32.80 o 
   3   3   1       43.36       30.78      1.96 o 
   4   3   1      766.97      907.83     11.00 o 
   5   3   1      115.78      115.77      2.90 o 
   6   3   1      385.29      415.60      6.52 o 
   7   3   1      325.66      348.53      7.82 o 
   8   3   1       12.97       12.31      2.88 o 
   9   3   1      304.47      268.07      8.67 o 
  10   3   1     2537.63     2537.54     42.20 o 
  11   3   1       46.05       49.53      4.90 o 
  12   3   1      509.52      480.19     11.78 o 
  13   3   1       93.14       82.59     11.86 o 
  14   3   1      258.50      265.78      9.33 o 
  15   3   1       13.32       17.04      3.96 o 
  16   3   1       26.32       10.80      4.20 o 
   0   4   1      198.68      167.41      8.44 o 
   1   4   1      281.73      269.12      7.50 o 
   2   4   1        0.29        0.38      1.84 o 
   3   4   1      132.60      111.97      4.91 o 
   4   4   1        1.61        5.07      1.40 o 
   5   4   1      110.49      134.33      4.16 o 
   6   4   1      422.59      435.93      6.80 o 
   7   4   1       13.22        6.43      1.88 o 
   8   4   1       35.14       46.22      3.14 o 
   9   4   1      251.20      223.01      6.67 o 
  10   4   1      110.96      118.78      6.12 o 
  11   4   1      119.99      116.68      5.43 o 
  12   4   1      782.31      715.13     18.52 o 
  13   4   1        6.79       12.66      3.41 o 
  14   4   1        0.02       -1.10      3.30 o 
  15   4   1        8.53        1.10      3.67 o 
   1   5   1      508.80      522.16     18.67 o 
   2   5   1      475.23      413.53     10.26 o 
   3   5   1        1.30        1.34      1.92 o 
   4   5   1      493.68      524.99     14.97 o 
   5   5   1      367.66      363.71      8.60 o 
   6   5   1      357.31      371.33      7.37 o 
   7   5   1       14.33        9.30      2.35 o 
   8   5   1       73.15       74.50      4.10 o 
   9   5   1        2.90       -0.52      2.20 o 
  10   5   1        5.11        0.83      2.45 o 
  11   5   1      222.53      216.14      7.87 o 
  12   5   1       17.33       11.65      2.85 o 
  13   5   1       55.79       59.85      4.09 o 
  14   5   1        0.26        0.68      3.03 o 
  15   5   1       58.12       62.98      7.81 o 
   0   6   1        0.24        3.64      4.25 o 
   1   6   1      590.31      586.09     14.36 o 
   2   6   1        9.23       12.51      3.87 o 
   3   6   1        0.06       -3.68      2.72 o 
   4   6   1        3.53        2.64      2.15 o 
   5   6   1        1.29        2.05      2.12 o 
   6   6   1      215.62      229.67      7.21 o 
   7   6   1      495.31      485.83     12.14 o 
   8   6   1        7.70        7.85      2.76 o 
   9   6   1        9.02        6.33      2.80 o 
  10   6   1      497.50      454.77     18.80 o 
  11   6   1        6.48        5.84      3.22 o 
  12   6   1        5.72        3.48      3.01 o 
  13   6   1       43.50       50.80      5.53 o 
  14   6   1       26.92       38.30      4.50 o 
   1   7   1       15.37       15.36      4.60 o 
   2   7   1      235.25      248.45      9.59 o 
   3   7   1      476.84      485.69     13.58 o 
   4   7   1        1.26       -1.76      3.46 o 
   5   7   1       61.93       50.02      8.52 o 
   6   7   1       63.20       70.71      7.94 o 
   7   7   1      909.20      947.39     18.93 o 
   8   7   1      295.10      252.48      9.75 o 
   9   7   1       55.24       50.99      4.64 o 
  10   7   1       35.52       32.39      4.30 o 
  11   7   1       11.62        9.31      3.53 o 
  12   7   1       27.70       27.19      5.36 o 
  13   7   1       24.89       30.51      4.52 o 
   0   8   1      788.27      831.34     28.44 o 
   1   8   1       91.29       98.11      7.61 o 
   2   8   1      254.84      253.64     17.70 o 
   3   8   1      102.85      111.52      8.06 o 
   4   8   1        8.69        8.90      6.02 o 
   5   8   1      109.99       96.95     12.04 o 
   6   8   1       86.29       88.29     15.86 o 
   7   8   1      222.82      187.90     16.15 o 
   8   8   1        0.11       -2.71      6.75 o 
   9   8   1        1.54       -1.99      7.03 o 
  10   8   1        3.26        8.15      8.21 o 
  11   8   1        1.04       16.27      9.09 o 
   1   9   1       11.16       12.87      5.29 o 
   2   9   1       10.09       12.17      6.97 o 
   3   9   1      158.50      174.67     12.44 o 
   4   9   1        1.08        9.24     24.41 o 
   5   9   1      177.40      155.28     15.52 o 
   6   9   1      165.01      151.33     15.63 o 
   7   9   1       27.54       70.94     11.92 o 
   8   9   1        5.69       17.62      8.76 o 
   9   9   1        0.02      -12.89      8.53 o 
   0  10   1       19.08       18.81      8.69 o 
   1  10   1        0.00       -7.75      5.13 o 
   2  10   1        0.13       -3.49      6.67 o 
   3  10   1        5.96       15.64      9.11 o 
   4  10   1      386.74      458.16     24.26 o 
   5  10   1       12.56       24.63      9.68 o 
   6  10   1      135.31      103.02     14.67 o 
   7  10   1        0.88       12.51      9.23 o 
   1  11   1        9.94       11.99      7.67 o 
   2  11   1       73.27       81.73     25.42 o 
   1   0   2     1191.74     1343.37     28.54 o 
   2   0   2    10770.30    11214.05    326.99 o 
   3   0   2      666.96      603.86     12.22 o 
   4   0   2     2546.58     2588.79     38.56 o 
   5   0   2      846.68      973.44     18.76 o 
   6   0   2     2557.93     2699.07     61.18 o 
   7   0   2     1771.75     1954.14     35.41 o 
   8   0   2      295.11      249.06      5.49 o 
   9   0   2      382.15      388.50      8.59 o 
  10   0   2        6.94        3.54      2.46 o 
  11   0   2      547.26      540.26     21.02 o 
  12   0   2       12.38       16.60      5.25 o 
  13   0   2        0.99       11.90      4.87 o 
  14   0   2       14.74       13.61      4.24 o 
  15   0   2        4.15       -2.43      4.23 o 
  16   0   2     1094.34     1256.36     31.92 o 
   1   1   2     1388.89     1326.09     31.03 o 
   3   1   2        2.29        3.31      1.96 o 
   4   1   2       53.49       71.57      4.92 o 
   5   1   2     1994.37     2273.82     39.97 o 
   6   1   2        5.82        2.45      1.32 o 
   7   1   2       69.85       72.83      4.02 o 
   8   1   2       22.74       32.56      2.14 o 
   9   1   2     1046.09     1047.94     16.99 o 
  10   1   2     1974.48     1893.57     27.54 o 
  11   1   2      108.13      105.91      4.95 o 
  12   1   2      306.12      292.16     10.46 o 
  13   1   2       33.51       33.63      3.89 o 
  14   1   2       57.33       57.97      5.06 o 
  15   1   2       10.49       16.61      3.23 o 
  16   1   2        0.21        4.19      2.99 o 
   0   2   2     5412.14     6041.48    126.37 o 
   1   2   2    11150.46    12197.88    205.71 o 
   2   2   2      546.73      665.58     15.95 o 
   3   2   2     1432.62     1349.84     24.29 o 
   4   2   2      145.16      172.02      4.31 o 
   5   2   2     2884.53     3012.66     46.29 o 
   6   2   2      703.27      801.41     14.78 o 
   7   2   2      230.66      228.81     16.18 o 
   8   2   2       55.74       50.72      4.19 o 
   9   2   2       79.07       90.10      7.99 o 
  10   2   2     1464.70     1445.36     26.16 o 
  11   2   2       82.11       77.73      6.41 o 
  12   2   2        2.67       -0.77      2.55 o 
  13   2   2        5.14        4.88      2.87 o 
  14   2   2       11.25       13.34      3.64 o 
  15   2   2       68.31       70.76      5.77 o 
  16   2   2      203.79      231.30      7.63 o 
   1   3   2      108.13      162.35     11.29 o 
   2   3   2     1057.31     1131.44     16.90 o 
   3   3   2      656.37      669.67      9.96 o 
   4   3   2     1232.14     1445.62     17.57 o 
   5   3   2     1133.43     1204.99     16.46 o 
   6   3   2       75.46       92.41      4.30 o 
   7   3   2        5.37        1.18      1.26 o 
   8   3   2       60.57       53.33      3.47 o 
   9   3   2      492.62      465.16     11.81 o 
  10   3   2      162.11      149.43      7.43 o 
  11   3   2      621.36      533.58     14.88 o 
  12   3   2      577.58      551.17     11.43 o 
  13   3   2      136.95      139.16      6.83 o 
  14   3   2        0.03       -6.71      3.35 o 
  15   3   2        2.47        2.20      3.53 o 
  16   3   2       23.12       21.66      4.77 o 
   0   4   2      501.87      477.48     15.10 o 
   1   4   2      197.14      195.90      5.61 o 
   2   4   2        3.37       -0.52      1.38 o 
   3   4   2      814.30      848.69     15.94 o 
   4   4   2      102.36      104.10      3.78 o 
   5   4   2     2505.29     2548.55     28.31 o 
   6   4   2      361.29      388.94      6.30 o 
   7   4   2      657.28      676.31     14.47 o 
   8   4   2        0.94        0.76      1.32 o 
   9   4   2        0.00       -0.15      2.21 o 
  10   4   2      111.07      132.14      5.60 o 
  11   4   2      531.43      537.66     11.66 o 
  12   4   2       26.37       18.35      3.42 o 
  13   4   2        0.00        4.61      3.34 o 
  14   4   2       20.24       11.49      4.00 o 
  15   4   2        0.69       -2.77      6.15 o 
   1   5   2      518.80      577.33     13.09 o 
   2   5   2        1.19       -2.84      1.81 o 
   3   5   2      140.09      129.56      4.89 o 
   4   5   2      165.38      175.28      6.38 o 
   5   5   2       51.57       61.46      3.94 o 
   6   5   2      120.62      143.95      4.87 o 
   7   5   2      119.66      120.43      4.96 o 
   8   5   2      480.39      437.78     10.29 o 
   9   5   2        1.08        0.99      2.19 o 
  10   5   2       10.38        6.73      2.61 o 
  11   5   2      248.74      235.68      7.93 o 
  12   5   2      495.90      477.22     10.08 o 
  13   5   2       37.82       53.34      4.58 o 
  14   5   2       20.31       24.01      3.54 o 
  15   5   2      119.35      135.17      6.57 o 
   0   6   2     1261.13     1374.58     36.95 o 
   1   6   2      250.04      247.76     15.00 o 
   2   6   2       20.66       18.63      3.63 o 
   3   6   2        3.84        0.84      2.55 o 
   4   6   2        0.38       -2.71      1.97 o 
   5   6   2      193.80      212.29      6.90 o 
   6   6   2      155.36      159.43     12.60 o 
   7   6   2      624.96      620.50     12.10 o 
   8   6   2        9.18       16.22      3.10 o 
   9   6   2        0.71        2.62      2.71 o 
  10   6   2      105.54       88.66      5.18 o 
  11   6   2        6.26        9.41      3.16 o 
  12   6   2        1.99        1.81      3.07 o 
  13   6   2      115.45      133.62      8.28 o 
  14   6   2        7.19        4.65      3.47 o 
   1   7   2        7.45        4.59      3.67 o 
   2   7   2      363.00      379.84     11.91 o 
   3   7   2       44.60       35.45      5.05 o 
   4   7   2      166.12      169.10      8.84 o 
   5   7   2      126.88      128.57      9.24 o 
   6   7   2       66.24       71.11     12.64 o 
   7   7   2       46.00       37.03      5.23 o 
   8   7   2      532.60      524.77     17.00 o 
   9   7   2      126.77      112.21      7.06 o 
  10   7   2        5.19       -2.74      3.78 o 
  11   7   2        1.40       -2.20      3.87 o 
  12   7   2       15.75       14.65      4.71 o 
  13   7   2       16.30       19.60      5.12 o 
   0   8   2      114.67      121.01     16.98 o 
   1   8   2        0.16        3.53      4.19 o 
   2   8   2      384.64      396.23     13.15 o 
   3   8   2      338.54      358.13     16.21 o 
   4   8   2       79.96       90.34      9.08 o 
   5   8   2       92.50      117.04     18.23 o 
   6   8   2      133.33      126.91     13.54 o 
   7   8   2        1.14        1.70      6.67 o 
   8   8   2        0.00        4.01      7.63 o 
   9   8   2      180.02      185.22     12.26 o 
  10   8   2        1.08        1.19      5.52 o 
  11   8   2        8.19        3.24      5.74 o 
   1   9   2       50.21       45.03      6.47 o 
   2   9   2      116.35      108.51     10.43 o 
   3   9   2       41.76       53.83      8.06 o 
   4   9   2      167.04      163.27     15.92 o 
   5   9   2      125.77      120.43     14.28 o 
   6   9   2        0.13       -1.20      7.37 o 
   7   9   2        5.79       11.01      7.79 o 
   8   9   2       38.52       52.08     11.36 o 
   9   9   2       33.82       67.81     27.05 o 
   0  10   2       11.03       14.95      8.64 o 
   1  10   2       91.36      100.19      9.21 o 
   2  10   2      302.03      287.77     16.90 o 
   3  10   2        5.02        2.97      8.78 o 
   4  10   2       25.97       31.17     10.78 o 
   5  10   2       97.77      108.28     14.48 o 
   6  10   2        9.95        6.09      8.39 o 
   7  10   2       72.64       60.99     12.63 o 
   1  11   2        0.09        1.46      6.89 o 
   2  11   2       48.19       53.85     12.28 o 
   1   1   3     6540.75     7040.57    102.81 o 
   2   1   3      454.27      464.77      9.21 o 
   3   1   3     3692.71     3927.94     58.23 o 
   4   1   3      120.63      136.79     15.07 o 
   5   1   3      115.03      121.38      3.86 o 
   6   1   3      257.55      271.72      6.08 o 
   7   1   3      232.71      249.32      4.63 o 
   8   1   3        0.00       -0.76      1.57 o 
   9   1   3      451.74      450.82      8.02 o 
  10   1   3      258.48      255.44      7.11 o 
  11   1   3      207.95      200.56      6.76 o 
  12   1   3      457.64      464.65     14.25 o 
  13   1   3      257.32      282.82     17.74 o 
  14   1   3       67.90       69.11      5.68 o 
  15   1   3       69.05       89.92     17.71 o 
  16   1   3        0.03        3.61      3.09 o 
   0   2   3    27247.67    28847.90    837.14 o 
   1   2   3     8872.35     9146.85    154.98 o 
   2   2   3     1140.04     1209.70     27.18 o 
   3   2   3     2600.08     2829.43     42.48 o 
   4   2   3      234.96      212.51      9.50 o 
   5   2   3        0.00       -1.85      1.16 o 
   6   2   3      278.80      268.65      5.67 o 
   7   2   3        3.00        2.47      1.40 o 
   8   2   3       30.50       25.41      2.27 o 
   9   2   3      117.08      117.38      4.32 o 
  10   2   3      734.59      680.94     13.91 o 
  11   2   3      315.47      366.16      9.90 o 
  12   2   3      316.53      305.90      8.70 o 
  13   2   3       47.97       57.67      4.80 o 
  14   2   3      111.97      118.24      6.86 o 
  15   2   3      171.09      184.25      8.86 o 
  16   2   3       55.07       77.82      6.79 o 
   1   3   3      985.67     1142.54     17.35 o 
   2   3   3     1523.79     1635.00     27.17 o 
   3   3   3      458.69      494.01      9.94 o 
   4   3   3     1480.12     1493.43     18.16 o 
   5   3   3      817.16      773.59     10.24 o 
   6   3   3        5.96        4.15      1.66 o 
   7   3   3      120.61      117.04      4.23 o 
   8   3   3        0.00       -0.57      1.68 o 
   9   3   3      723.03      645.22     13.46 o 
  10   3   3        5.28        1.85      2.33 o 
  11   3   3       32.85       24.95      2.86 o 
  12   3   3       34.80       32.94      3.56 o 
  13   3   3        6.62       11.72      4.81 o 
  14   3   3      268.18      316.24     10.75 o 
  15   3   3       65.82       75.71      6.43 o 
  16   3   3       60.28       53.09      6.00 o 
   0   4   3      736.78      704.84     20.06 o 
   1   4   3      318.52      305.89      9.37 o 
   2   4   3     1450.14     1590.84     23.65 o 
   3   4   3     1069.79     1194.31     16.95 o 
   4   4   3     1091.72     1126.90     17.93 o 
   5   4   3      295.69      256.32      4.98 o 
   6   4   3      373.65      367.69      6.91 o 
   7   4   3       48.85       38.56      2.18 o 
   8   4   3        2.88       -0.10      1.59 o 
   9   4   3      196.72      186.57      6.59 o 
  10   4   3      787.59      687.46     13.59 o 
  11   4   3      367.78      312.83      8.68 o 
  12   4   3      253.01      221.13      7.41 o 
  13   4   3       70.43       77.54      5.28 o 
  14   4   3       35.71       42.31      9.51 o 
  15   4   3       87.03       93.33      7.31 o 
   1   5   3      135.90      159.97      7.24 o 
   2   5   3     1793.56     1791.79     22.99 o 
   3   5   3       19.88       20.92      4.29 o 
   4   5   3      147.96      145.39      6.23 o 
   5   5   3        2.83        6.05      2.32 o 
   6   5   3        0.84        4.65      1.98 o 
   7   5   3      430.65      409.52      8.68 o 
   8   5   3      288.13      238.26      6.68 o 
   9   5   3       34.81       29.07      3.08 o 
  10   5   3      677.72      634.40     11.81 o 
  11   5   3      274.67      279.35     10.99 o 
  12   5   3       49.04       47.94      3.80 o 
  13   5   3       22.89       17.25      2.93 o 
  14   5   3      243.66      257.59     11.93 o 
  15   5   3       33.89       33.80      5.94 o 
   0   6   3       91.17      110.98      9.45 o 
   1   6   3      230.43      248.44     13.02 o 
   2   6   3        0.03        0.00      2.86 o 
   3   6   3      149.71      151.24      6.05 o 
   4   6   3       26.16       28.22      2.97 o 
   5   6   3      290.85      306.45      8.08 o 
   6   6   3        1.66        0.89      2.48 o 
   7   6   3       16.54       11.91      3.51 o 
   8   6   3        5.94        6.85      3.34 o 
   9   6   3       87.33       79.96      4.88 o 
  10   6   3       70.51       70.40      4.70 o 
  11   6   3        3.07       -1.81      2.78 o 
  12   6   3      323.84      343.70     15.48 o 
  13   6   3      130.62      125.64      7.73 o 
  14   6   3      311.77      354.45     14.86 o 
   1   7   3       20.08       21.95      4.52 o 
   2   7   3       54.91       58.16      5.83 o 
   3   7   3        9.42        6.46      4.85 o 
   4   7   3      214.74      227.09      9.55 o 
   5   7   3       94.65       82.94      6.48 o 
   6   7   3      198.01      196.02     10.83 o 
   7   7   3       19.73       17.78      4.49 o 
   8   7   3       97.83       96.26      6.70 o 
   9   7   3        0.56        2.67      3.71 o 
  10   7   3       63.09       67.26      6.16 o 
  11   7   3       29.36       23.91      7.00 o 
  12   7   3       63.49       72.94      9.74 o 
  13   7   3        4.83        8.90      4.65 o 
   0   8   3       21.04       13.36      6.48 o 
   1   8   3       36.90       36.35      5.70 o 
   2   8   3       21.91       23.01      5.18 o 
   3   8   3      352.99      342.44     12.20 o 
   4   8   3      242.70      259.47     14.13 o 
   5   8   3      438.51      466.02     22.19 o 
   6   8   3       68.81       66.86     11.03 o 
   7   8   3      141.73      157.96     15.25 o 
   8   8   3        9.74       16.54      6.02 o 
   9   8   3        4.37       12.65      5.86 o 
  10   8   3       61.68       68.79     14.98 o 
  11   8   3        0.09       -3.19      5.31 o 
   1   9   3       16.84       23.39      5.86 o 
   2   9   3        1.64        7.23      5.05 o 
   3   9   3       76.44       69.58      9.17 o 
   4   9   3       56.62       58.48     13.21 o 
   5   9   3       35.98       44.03     10.24 o 
   6   9   3       66.88       58.03     11.53 o 
   7   9   3       25.72       28.06      9.74 o 
   8   9   3       59.74       53.29     11.30 o 
   9   9   3        2.38        0.99      8.71 o 
   0  10   3       34.83       38.79     10.58 o 
   1  10   3       12.30       10.55      8.05 o 
   2  10   3      187.81      218.71     23.80 o 
   3  10   3       24.71       33.43     10.35 o 
   4  10   3        5.55       16.55      9.29 o 
   5  10   3       38.04       27.40     10.30 o 
   6  10   3       16.00       18.25      9.56 o 
   7  10   3       46.31       43.30     13.21 o 
   1  11   3       29.36       37.69      9.43 o 
   2  11   3       47.56       75.51     13.28 o 
   0   0   4       81.44       62.44      4.54 o 
   1   0   4      662.42      646.56     20.93 o 
   2   0   4     2186.00     2308.55     49.26 o 
   3   0   4      100.97      113.88      3.97 o 
   4   0   4    13787.28    15274.16    315.49 o 
   5   0   4     2418.23     2569.59     44.76 o 
   6   0   4     3152.86     3759.92     61.02 o 
   7   0   4     2298.36     2370.69     36.82 o 
   8   0   4      761.37      751.75     13.87 o 
   9   0   4     4412.02     4106.50     72.14 o 
  10   0   4      742.15      703.60     19.43 o 
  11   0   4      523.70      494.67     15.70 o 
  12   0   4     1569.54     1557.45     51.44 o 
  13   0   4       94.03       99.64     10.39 o 
  14   0   4        3.39       11.25      6.17 o 
  15   0   4       31.46       25.29      7.82 o 
  16   0   4       49.78       58.73     12.02 o 
   1   1   4    10653.63    10873.50    141.80 o 
   2   1   4      845.71      780.37     14.78 o 
   3   1   4      288.24      258.48      5.27 o 
   4   1   4     1332.26     1344.85     21.77 o 
   5   1   4        0.59       -1.54      1.14 o 
   6   1   4     1328.74     1480.57     24.10 o 
   7   1   4      894.54      927.81     16.44 o 
   8   1   4      653.01      568.62     10.30 o 
   9   1   4       79.08       61.72      4.92 o 
  10   1   4       17.43       20.92      2.62 o 
  11   1   4     1306.28     1252.58     22.38 o 
  12   1   4       17.66        7.27      5.87 o 
  13   1   4        2.56       -6.21      3.11 o 
  14   1   4      152.68      163.10      9.52 o 
  15   1   4      271.31      288.62     10.43 o 
  16   1   4        2.21       -1.27      3.03 o 
   1   2   4     2777.78     2944.78     51.87 o 
   2   2   4      211.99      196.60      6.12 o 
   3   2   4      297.51      359.35     10.66 o 
   4   2   4     1043.02     1029.56     15.60 o 
   5   2   4      965.90     1069.31     16.29 o 
   6   2   4       68.09       99.91      3.79 o 
   7   2   4       41.98       37.07      2.52 o 
   8   2   4      256.69      260.73      6.39 o 
   9   2   4      749.81      664.20     12.12 o 
  10   2   4      365.14      404.64      8.95 o 
  11   2   4       36.51       33.90      5.45 o 
  12   2   4       11.03        6.90      2.90 o 
  13   2   4       64.93       58.05      5.89 o 
  14   2   4       66.56       64.67      5.71 o 
  15   2   4      108.99      124.65      7.62 o 
  16   2   4      153.46      173.46      9.17 o 
   1   3   4      896.57      892.11     15.79 o 
   2   3   4     2211.60     2163.97     33.99 o 
   3   3   4      139.78      106.94      5.70 o 
   4   3   4      670.06      702.42     10.52 o 
   5   3   4      487.50      536.75      8.60 o 
   6   3   4       26.34       28.86      3.24 o 
   7   3   4      304.12      318.44      7.29 o 
   8   3   4        0.90        4.13      1.92 o 
   9   3   4      598.50      507.26     11.60 o 
  10   3   4      884.67      733.93     13.93 o 
  11   3   4       26.10       31.78      3.39 o 
  12   3   4        5.66        6.58      3.82 o 
  13   3   4       69.65       89.56      5.32 o 
  14   3   4       81.12       85.76      8.73 o 
  15   3   4        0.67       -3.53      3.64 o 
  16   3   4        0.19        3.49      6.21 o 
   0   4   4        0.91        5.23      4.12 o 
   1   4   4      185.32      206.98      5.81 o 
   2   4   4     1588.16     1801.80     26.46 o 
   3   4   4     1546.77     1635.00     20.68 o 
   4   4   4      188.01      169.50      5.88 o 
   5   4   4       55.24       68.72      4.09 o 
   6   4   4      469.41      534.63     24.73 o 
   7   4   4       33.46       21.79      2.28 o 
   8   4   4       13.12        8.61      3.02 o 
   9   4   4       63.75       49.81      3.98 o 
  10   4   4        0.30       -2.31      2.50 o 
  11   4   4        0.55       -0.94      2.68 o 
  12   4   4       11.64       16.07      3.25 o 
  13   4   4      303.42      326.01      9.69 o 
  14   4   4       10.41        9.76      4.24 o 
  15   4   4        3.78        2.85      4.32 o 
   1   5   4      608.59      630.47     12.39 o 
   2   5   4       28.45       28.34      2.63 o 
   3   5   4      222.35      217.61      6.22 o 
   4   5   4      164.70      185.40      5.94 o 
   5   5   4      168.57      173.16      6.87 o 
   6   5   4      336.26      320.17      9.87 o 
   7   5   4       94.96       92.45      4.16 o 
   8   5   4       65.40       57.25      3.74 o 
   9   5   4      375.93      352.87      8.13 o 
  10   5   4       28.67       24.71      3.17 o 
  11   5   4        0.22       -0.31      2.44 o 
  12   5   4       14.13       15.79      3.50 o 
  13   5   4      103.20      109.66      6.67 o 
  14   5   4       53.17       61.90      5.76 o 
   0   6   4      191.56      182.19     11.94 o 
   1   6   4      124.06      105.09      7.62 o 
   2   6   4      601.04      636.53     13.31 o 
   3   6   4        5.15        4.43      2.48 o 
   4   6   4       12.25       14.16      2.56 o 
   5   6   4      645.41      638.38     12.32 o 
   6   6   4        0.42       -3.92      2.44 o 
   7   6   4      154.51      139.07      6.95 o 
   8   6   4        7.45        5.81      3.29 o 
   9   6   4       45.49       44.76      4.78 o 
  10   6   4        0.26        3.37      3.48 o 
  11   6   4       32.44       29.08      5.00 o 
  12   6   4       77.54       86.79      6.47 o 
  13   6   4      226.72      249.45      9.44 o 
  14   6   4       12.95       10.57      4.69 o 
   1   7   4        0.59       -0.07      3.42 o 
   2   7   4       82.81       86.84      6.65 o 
   3   7   4      300.86      287.29     10.56 o 
   4   7   4      102.48       89.04      6.79 o 
   5   7   4       99.60       82.08      6.50 o 
   6   7   4        9.78        4.47      4.61 o 
   7   7   4      185.06      177.23      9.39 o 
   8   7   4        0.25       -2.06      3.48 o 
   9   7   4       72.33       70.61      7.25 o 
  10   7   4      205.73      188.60      9.25 o 
  11   7   4        0.10       -0.67      4.00 o 
  12   7   4       50.90       57.35      6.20 o 
   0   8   4       13.57        9.23      6.58 o 
   1   8   4       79.46       81.71      8.55 o 
   2   8   4       70.94       80.37      7.25 o 
   3   8   4       55.90       51.67      6.33 o 
   4   8   4       41.28       45.22      7.32 o 
   5   8   4      337.33      333.01     19.70 o 
   6   8   4      242.70      252.35     19.17 o 
   7   8   4       12.87       13.98      5.82 o 
   8   8   4       40.05       25.45      6.84 o 
   9   8   4        4.23        5.60      5.26 o 
  10   8   4       47.81       54.21     19.72 o 
  11   8   4        0.00        1.31      5.63 o 
   1   9   4       15.21       11.29      5.23 o 
   2   9   4      122.41      149.56      9.99 o 
   3   9   4      343.74      385.49     29.77 o 
   4   9   4      189.28      163.79     15.74 o 
   5   9   4        0.25       -2.64      7.12 o 
   6   9   4       24.97       25.34      9.59 o 
   7   9   4      206.74      174.99     45.88 o 
   8   9   4       22.65       19.61      9.34 o 
   9   9   4       53.05       67.21     12.67 o 
   0  10   4       15.16       25.55      9.39 o 
   1  10   4       18.33        4.64      5.60 o 
   2  10   4        4.43       -1.30      6.33 o 
   3  10   4        9.88        5.76     10.92 o 
   4  10   4        2.94       -5.36      7.71 o 
   5  10   4       27.90       26.20     10.77 o 
   6  10   4        0.99       -1.82      8.75 o 
   7  10   4      100.20       75.14     13.71 o 
   1  11   4       20.26       10.47      9.52 o 
   1   1   5     6885.48     6924.14     83.14 o 
   2   1   5     1325.01     1356.39     24.69 o 
   3   1   5      233.88      269.80      5.18 o 
   4   1   5      200.05      243.10      5.84 o 
   5   1   5     1753.21     1991.93     25.57 o 
   6   1   5      712.54      818.65     14.88 o 
   7   1   5      249.31      272.16      6.98 o 
   8   1   5      221.35      201.93      6.05 o 
   9   1   5     3117.29     2894.04     40.93 o 
  10   1   5      821.63      748.43     18.19 o 
  11   1   5        1.20        3.74      2.77 o 
  12   1   5       72.96       64.88      8.94 o 
  13   1   5      139.84      135.82      8.70 o 
  14   1   5      102.40      116.48      8.65 o 
  15   1   5       22.85       26.82      6.61 o 
  16   1   5       94.02      101.95      7.33 o 
   0   2   5     1607.36     1362.58     44.43 o 
   1   2   5     1782.08     1857.35     29.01 o 
   2   2   5      173.53      204.96      5.75 o 
   3   2   5        0.10       -0.88      1.03 o 
   4   2   5      178.56      228.33      6.28 o 
   5   2   5       83.12      113.95      3.97 o 
   6   2   5     2575.09     2653.14     33.94 o 
   7   2   5      785.66      803.76     13.84 o 
   8   2   5     1631.37     1617.63     24.55 o 
   9   2   5       44.59       24.11      2.53 o 
  10   2   5      199.14      199.27      6.48 o 
  11   2   5       83.40       67.23      5.89 o 
  12   2   5       76.10       70.89      5.10 o 
  13   2   5        7.11       12.40      4.16 o 
  14   2   5        0.01       -1.75      4.21 o 
  15   2   5       13.22       21.52      4.71 o 
  16   2   5      134.89      162.30      9.26 o 
   1   3   5     3043.90     3208.32     49.16 o 
   2   3   5      708.00      707.61     11.94 o 
   3   3   5      330.87      365.04      7.24 o 
   4   3   5      333.08      314.69      7.30 o 
   5   3   5      825.81      813.50     12.08 o 
   6   3   5     2104.12     2372.38    102.67 o 
   7   3   5        2.49        1.50      2.35 o 
   8   3   5       48.87       56.70      3.63 o 
   9   3   5      116.49      119.97      5.31 o 
  10   3   5        1.08        2.48      3.87 o 
  11   3   5       38.39       32.36      3.64 o 
  12   3   5       82.19       75.98      8.68 o 
  13   3   5       27.20       24.80      3.74 o 
  14   3   5       51.91       65.04      6.74 o 
  15   3   5      211.51      225.74     10.46 o 
  16   3   5      248.50      263.73     11.72 o 
   0   4   5     4060.29     4424.15     77.73 o 
   1   4   5     2049.75     2144.01     31.35 o 
   2   4   5     1792.88     1903.50     31.28 o 
   3   4   5      585.69      638.29     10.68 o 
   4   4   5        3.94        9.01      2.27 o 
   5   4   5      155.14      134.38      5.57 o 
   6   4   5        1.87       -1.54      2.11 o 
   7   4   5       84.02       85.00      4.49 o 
   8   4   5       80.36       66.64      3.26 o 
   9   4   5        2.97        0.59      3.36 o 
  10   4   5       13.87       10.15      3.38 o 
  11   4   5       25.75       28.90      3.49 o 
  12   4   5       46.62       45.25      4.47 o 
  13   4   5       45.89       54.67      5.09 o 
  14   4   5      117.38      131.24      9.35 o 
  15   4   5      278.94      301.91     20.25 o 
   1   5   5      427.38      437.17     18.97 o 
   2   5   5       66.49       67.76      5.22 o 
   3   5   5      423.60      395.91      8.26 o 
   4   5   5      152.47      171.79      6.40 o 
   5   5   5      462.51      443.96     12.95 o 
   6   5   5      503.95      516.43     11.13 o 
   7   5   5      843.66      841.29     15.39 o 
   8   5   5      191.68      157.27      6.90 o 
   9   5   5       15.21       17.21      2.93 o 
  10   5   5      481.92      510.79     12.43 o 
  11   5   5        0.06        2.57      2.47 o 
  12   5   5        2.93        0.87      2.39 o 
  13   5   5       12.73       15.21      3.07 o 
  14   5   5        2.94       -3.30      3.73 o 
   0   6   5     1293.99     1361.70     57.39 o 
   1   6   5       16.62       13.49      4.23 o 
   2   6   5      373.58      359.36      9.53 o 
   3   6   5        6.58        8.04      2.74 o 
   4   6   5       64.59       58.98      4.47 o 
   5   6   5       22.58       19.48      3.37 o 
   6   6   5      720.27      667.95     14.88 o 
   7   6   5      189.64      182.77      7.85 o 
   8   6   5      126.25      105.32      6.33 o 
   9   6   5       64.48       55.96      5.23 o 
  10   6   5        5.37        5.62      3.73 o 
  11   6   5       20.47       17.31      4.50 o 
  12   6   5        8.61        3.73      3.87 o 
  13   6   5       53.29       44.57      5.24 o 
   1   7   5      452.98      425.37     12.85 o 
   2   7   5       67.88       67.19      6.08 o 
   3   7   5       23.55       12.25      3.57 o 
   4   7   5        5.40        3.69      3.91 o 
   5   7   5      431.35      422.97     15.56 o 
   6   7   5      567.96      595.74     18.50 o 
   7   7   5        0.22       -6.42      3.72 o 
   8   7   5        0.54        4.41      4.09 o 
   9   7   5       11.70        9.59      4.09 o 
  10   7   5        1.04        2.12      4.07 o 
  11   7   5      107.27      102.82      7.46 o 
  12   7   5       35.58       34.50      5.52 o 
   0   8   5        0.03       -3.19      6.29 o 
   1   8   5        1.30       -3.97      4.02 o 
   2   8   5        0.22       -2.36      4.16 o 
   3   8   5       60.91       58.02      7.69 o 
   4   8   5      293.95      296.42     19.25 o 
   5   8   5      197.90      192.54     15.37 o 
   6   8   5        7.78        5.61      5.29 o 
   7   8   5       45.78       51.46      7.75 o 
   8   8   5       16.30       21.43      6.41 o 
   9   8   5       22.05       18.41      7.52 o 
  10   8   5      268.90      247.28     13.98 o 
  11   8   5       42.58       46.42      7.92 o 
   1   9   5        0.93        2.65      4.94 o 
   2   9   5       18.37       24.95      7.17 o 
   3   9   5      445.73      502.21     19.02 o 
   4   9   5       94.64       86.22     10.77 o 
   5   9   5       14.65       15.58     13.89 o 
   6   9   5        1.03        2.17      7.63 o 
   7   9   5      393.87      446.63     46.65 o 
   8   9   5      318.23      331.50     26.74 o 
   9   9   5       31.47       39.35     10.64 o 
   0  10   5      109.85      108.10     13.74 o 
   1  10   5       59.41       60.86      9.17 o 
   2  10   5        3.16        2.35      6.47 o 
   3  10   5       60.02       65.28     12.93 o 
   4  10   5       26.43       27.98      9.97 o 
   5  10   5       40.14       50.94     11.98 o 
   6  10   5        8.61        7.93      9.54 o 
   7  10   5        0.00        7.79      9.35 o 
   1  11   5       13.68       -1.85      7.45 o 
   0   0   6     2785.12     2960.34     89.52 o 
   1   0   6    11215.35    11934.99    348.05 o 
   2   0   6      963.50      954.45     22.37 o 
   3   0   6     3364.83     3559.71     61.13 o 
   4   0   6      450.55      519.10     15.07 o 
   5   0   6     4990.21     5028.44    106.48 o 
   6   0   6       96.71       79.22      4.42 o 
   7   0   6      273.90      333.16      8.71 o 
   8   0   6      260.90      246.73      8.17 o 
   9   0   6      534.08      529.05     16.06 o 
  10   0   6     4300.34     4158.18     89.89 o 
  11   0   6      426.51      444.22     17.20 o 
  12   0   6       12.85        6.09      5.77 o 
  13   0   6      103.06       51.84      8.68 o 
  14   0   6        4.95       14.04      6.94 o 
  15   0   6       26.41        8.86      7.07 o 
  16   0   6       66.97       86.52     12.41 o 
   1   1   6     7602.66     7645.63    112.62 o 
   2   1   6      243.26      232.09      5.29 o 
   3   1   6      420.46      461.59      7.18 o 
   4   1   6     2752.41     3112.08     51.09 o 
   5   1   6       95.13       90.28      3.53 o 
   6   1   6      464.99      524.43      9.62 o 
   7   1   6        5.79        3.64      1.73 o 
   8   1   6       27.91       17.65      2.41 o 
   9   1   6      564.44      551.55     10.86 o 
  10   1   6     1151.19     1053.06     17.67 o 
  11   1   6     1071.26      931.21     18.28 o 
  12   1   6        6.81        5.11      4.35 o 
  13   1   6        3.45        2.36      3.93 o 
  14   1   6       42.78       36.49      5.94 o 
  15   1   6      102.60      112.55      9.18 o 
  16   1   6        3.74        5.00      4.14 o 
   0   2   6     6338.79     6107.88    128.46 o 
   1   2   6      251.85      278.95      5.82 o 
   2   2   6      728.61      721.62     11.40 o 
   3   2   6      938.52      971.94     13.21 o 
   4   2   6     1193.76     1186.11     16.42 o 
   5   2   6     1419.25     1507.09     21.78 o 
   6   2   6      246.46      305.79      6.41 o 
   7   2   6      441.48      442.76      8.29 o 
   8   2   6       62.07       64.68      3.48 o 
   9   2   6      114.51      117.04      4.64 o 
  10   2   6      750.93      632.44     12.45 o 
  11   2   6      418.40      391.72     10.50 o 
  12   2   6       75.27       84.24      5.61 o 
  13   2   6        0.01        0.15      3.25 o 
  14   2   6       45.13       40.46      6.13 o 
  15   2   6       41.21       45.08      5.66 o 
  16   2   6       82.62       76.19      6.92 o 
   1   3   6       76.45       94.25      4.40 o 
   2   3   6      880.68      938.45     17.54 o 
   3   3   6      866.19      917.72     13.47 o 
   4   3   6       16.08       18.56      1.85 o 
   5   3   6       10.32        5.00      2.24 o 
   6   3   6       51.01       73.18      6.29 o 
   7   3   6       26.86       20.70      2.59 o 
   8   3   6      376.09      353.64      7.79 o 
   9   3   6       12.90       12.31      2.52 o 
  10   3   6      402.66      356.50      9.23 o 
  11   3   6       70.38       69.75      4.76 o 
  12   3   6        5.20        0.27      3.17 o 
  13   3   6      145.95      150.64      7.89 o 
  14   3   6       83.73       90.55      7.09 o 
  15   3   6      123.99      122.78     13.69 o 
   0   4   6      696.65      800.35     18.14 o 
   1   4   6     5458.65     5819.32     71.35 o 
   2   4   6      353.52      318.67      8.39 o 
   3   4   6       17.67       23.87      2.41 o 
   4   4   6      671.99      673.41     15.24 o 
   5   4   6      415.08      402.75      9.36 o 
   6   4   6        7.90        8.51      2.82 o 
   7   4   6      162.89      161.22      6.13 o 
   8   4   6        7.90        5.20      3.30 o 
   9   4   6       19.95       17.50      3.51 o 
  10   4   6       16.59       13.25      3.82 o 
  11   4   6        2.77        8.68      3.29 o 
  12   4   6      118.39      119.04      8.06 o 
  13   4   6       41.54       46.78      5.94 o 
  14   4   6       48.77       59.13      5.38 o 
  15   4   6      685.54      722.61     19.82 o 
   1   5   6      136.55      140.75      5.51 o 
   2   5   6       11.87       12.77      2.52 o 
   3   5   6      210.22      226.34      8.29 o 
   4   5   6        7.81        2.46      1.93 o 
   5   5   6       64.73       57.86      4.67 o 
   6   5   6      401.51      382.67     14.21 o 
   7   5   6      146.51      141.02      5.98 o 
   8   5   6        5.30        1.77      3.19 o 
   9   5   6       14.41        6.44      4.38 o 
  10   5   6        5.40        1.69      3.21 o 
  11   5   6        2.24        0.05      3.48 o 
  12   5   6       60.56       66.48      5.18 o 
  13   5   6        0.53       -4.47      3.55 o 
  14   5   6       88.78       89.06      6.67 o 
   0   6   6      100.02       93.38      8.93 o 
   1   6   6       14.00       11.97      3.11 o 
   2   6   6       53.28       61.76      5.32 o 
   3   6   6     1426.66     1360.85     21.37 o 
   4   6   6      849.97      829.45     14.58 o 
   5   6   6      153.31      152.35      7.04 o 
   6   6   6      956.33      895.31     15.95 o 
   7   6   6       32.58       31.31      5.03 o 
   8   6   6       14.45       10.68      3.68 o 
   9   6   6      220.68      213.22      8.92 o 
  10   6   6      105.81       90.88      6.44 o 
  11   6   6      422.58      432.29     12.27 o 
  12   6   6        5.58       10.05      3.90 o 
  13   6   6       70.67       66.38      6.37 o 
   1   7   6      332.46      335.62     15.87 o 
   2   7   6       73.89       58.60      6.04 o 
   3   7   6      119.16      112.88      6.57 o 
   4   7   6       39.20       35.46      5.10 o 
   5   7   6      218.43      221.74     14.03 o 
   6   7   6      101.87      100.88      7.49 o 
   7   7   6       81.15       79.09      7.37 o 
   8   7   6        0.21        3.55      4.23 o 
   9   7   6      115.37      119.66      9.14 o 
  10   7   6       78.15       88.85      6.92 o 
  11   7   6      251.65      258.98     10.79 o 
  12   7   6      110.63      116.58      7.53 o 
   0   8   6       15.12       16.20     19.26 o 
   1   8   6      120.13      122.17      8.47 o 
   2   8   6       18.00       13.28      5.37 o 
   3   8   6       26.36       19.69      6.03 o 
   4   8   6        6.78        6.12      5.54 o 
   5   8   6       72.95       73.45      7.22 o 
   6   8   6        2.46        6.14      5.30 o 
   7   8   6      681.60      723.34     22.33 o 
   8   8   6       42.70       54.48      8.57 o 
   9   8   6        1.63        4.30      5.56 o 
  10   8   6      149.49      176.58     12.60 o 
  11   8   6       11.90       17.65      6.66 o 
   1   9   6        2.45       -2.79      5.26 o 
   2   9   6        6.54       21.65      6.87 o 
   3   9   6        7.56        5.52      6.26 o 
   4   9   6      196.01      226.90     14.40 o 
   5   9   6      213.11      322.75     30.83 o 
   6   9   6      148.07      177.33     17.26 o 
   7   9   6       18.02       22.13      9.32 o 
   8   9   6       32.76       34.62     14.33 o 
   9   9   6       88.47       67.61      9.43 o 
   0  10   6       44.05       70.44     20.41 o 
   1  10   6        0.81        0.52      6.52 o 
   2  10   6       22.98       23.88      7.91 o 
   3  10   6       22.16        1.87      7.12 o 
   4  10   6      107.07      119.24     15.50 o 
   5  10   6       60.18       34.25     15.65 o 
   6  10   6        3.28        2.35      8.84 o 
   1   1   7     8392.97     8526.10    144.97 o 
   2   1   7        0.66        7.11      1.54 o 
   3   1   7     1203.12     1126.96     15.24 o 
   4   1   7     3335.47     3500.98     39.99 o 
   5   1   7      822.13      885.83     14.10 o 
   6   1   7      565.97      563.92     11.87 o 
   7   1   7      177.96      171.81      5.26 o 
   8   1   7        2.04        2.25      1.85 o 
   9   1   7       47.10       48.77      3.59 o 
  10   1   7      355.70      421.94      9.57 o 
  11   1   7      955.92      873.67     17.65 o 
  12   1   7       36.25       39.41      4.75 o 
  13   1   7       13.70       17.59      4.79 o 
  14   1   7      330.39      371.23     14.78 o 
  15   1   7        1.58        4.29      4.95 o 
  16   1   7       33.13       18.27      5.94 o 
   0   2   7      329.16      275.10     28.76 o 
   1   2   7       67.71       53.00      3.65 o 
   2   2   7      829.95      909.54     12.03 o 
   3   2   7        7.04        6.67      1.51 o 
   4   2   7       60.83       67.88      2.76 o 
   5   2   7       13.91       27.30      2.61 o 
   6   2   7       19.61       32.46      3.16 o 
   7   2   7      218.33      211.45      7.00 o 
   8   2   7      364.57      375.24      7.84 o 
   9   2   7       87.45       98.81      4.52 o 
  10   2   7      120.09      140.45      5.50 o 
  11   2   7      942.30      916.93     18.73 o 
  12   2   7       33.57       36.97      4.41 o 
  13   2   7        5.85        4.21      3.34 o 
  14   2   7        7.93       15.60      5.19 o 
  15   2   7       27.09       34.66      9.49 o 
  16   2   7       22.79       27.76      5.51 o 
   1   3   7     2342.64     2496.18     39.33 o 
   2   3   7      619.64      612.26      9.92 o 
   3   3   7      411.22      467.32      7.47 o 
   4   3   7        0.01        0.09      1.26 o 
   5   3   7        4.99        3.49      2.24 o 
   6   3   7       45.31       44.53      6.22 o 
   7   3   7       16.60       17.49      1.83 o 
   8   3   7        0.10        2.03      2.04 o 
   9   3   7      167.01      139.23      5.50 o 
  10   3   7       34.94       26.50      3.61 o 
  11   3   7      193.55      169.65      9.23 o 
  12   3   7       27.38       31.32      4.50 o 
  13   3   7        0.48       -0.19      3.41 o 
  14   3   7        0.32        3.56      4.78 o 
  15   3   7      118.73      116.96      8.43 o 
   0   4   7     3330.42     3432.57     61.80 o 
   1   4   7     2888.41     3101.25     43.42 o 
   2   4   7     1223.16     1245.19     19.68 o 
   3   4   7     1010.21     1008.06     15.31 o 
   4   4   7       76.00       83.63      4.10 o 
   5   4   7      144.41      123.19      7.16 o 
   6   4   7       98.09      109.61      8.92 o 
   7   4   7      142.56      155.24      6.11 o 
   8   4   7      197.68      194.68      6.93 o 
   9   4   7      342.87      331.52      9.24 o 
  10   4   7      265.77      241.82      9.10 o 
  11   4   7       55.62       58.44      7.01 o 
  12   4   7       26.15       27.16      4.92 o 
  13   4   7       29.19       21.91      5.91 o 
  14   4   7       16.81       11.66      5.82 o 
  15   4   7      103.66      114.53      8.82 o 
   1   5   7     1437.93     1555.08     22.50 o 
   2   5   7      886.10      930.19     18.48 o 
   3   5   7       42.22       40.30      3.55 o 
   4   5   7      139.93      132.92      5.25 o 
   5   5   7       39.02       25.02      4.77 o 
   6   5   7      674.78      660.94     13.64 o 
   7   5   7        4.90        2.25      2.83 o 
   8   5   7        8.81        5.01      3.42 o 
   9   5   7      186.69      159.79      8.35 o 
  10   5   7      160.14      154.16      6.99 o 
  11   5   7       56.40       54.97      4.87 o 
  12   5   7        1.75       -1.68      3.24 o 
  13   5   7       27.50       38.30      5.01 o 
  14   5   7      134.36      148.76      9.10 o 
   0   6   7       47.89       51.66      7.36 o 
   1   6   7       16.24       22.28      3.45 o 
   2   6   7      206.13      205.98      8.37 o 
   3   6   7     2401.96     2458.89     34.06 o 
   4   6   7      121.07      113.04      6.31 o 
   5   6   7     1600.84     1562.16     26.23 o 
   6   6   7      143.75      137.90      6.39 o 
   7   6   7       36.40       29.68      3.84 o 
   8   6   7      140.61      130.59      9.01 o 
   9   6   7      128.59      116.22      8.97 o 
  10   6   7       16.61       19.65      4.36 o 
  11   6   7      174.85      175.79      8.15 o 
  12   6   7       34.31       38.82      4.88 o 
  13   6   7      198.77      200.01      9.75 o 
   1   7   7        2.33       -1.72      4.54 o 
   2   7   7      256.93      252.92     10.47 o 
   3   7   7     1033.45      968.54     18.89 o 
   4   7   7       66.66       72.29      6.52 o 
   5   7   7      282.42      278.83     12.28 o 
   6   7   7       27.53       22.94      4.93 o 
   7   7   7       63.94       63.16      6.51 o 
   8   7   7      101.12      103.90      8.11 o 
   9   7   7        2.05       -2.86      4.16 o 
  10   7   7       14.92        6.45      4.90 o 
  11   7   7      252.12      265.42     11.11 o 
  12   7   7       13.31       18.11      4.76 o 
   0   8   7       92.15      103.40     11.35 o 
   1   8   7        5.64        6.89      4.50 o 
   2   8   7       57.05       42.42      6.02 o 
   3   8   7        9.38        4.62      5.32 o 
   4   8   7       19.58       33.51      5.91 o 
   5   8   7       50.82       55.78      6.71 o 
   6   8   7       33.87       35.97      6.97 o 
   7   8   7        3.26        3.81      6.90 o 
   8   8   7       83.06       85.16     13.39 o 
   9   8   7       83.63       87.52      9.48 o 
  10   8   7        1.32        3.16      5.72 o 
  11   8   7       87.76      109.53     10.70 o 
   1   9   7       18.02       13.37      5.61 o 
   2   9   7       56.87       53.78      8.36 o 
   3   9   7        5.64        0.67      6.07 o 
   4   9   7       19.05       30.34     10.04 o 
   5   9   7       63.29       76.70     12.18 o 
   6   9   7       35.98       60.15     25.56 o 
   7   9   7        8.61       -6.82      7.41 o 
   8   9   7        9.36        7.89      6.41 o 
   9   9   7       19.31       17.79      7.19 o 
   0  10   7       14.40        3.86      8.77 o 
   1  10   7       13.87       14.80      7.65 o 
   2  10   7        1.35       -3.92      6.57 o 
   3  10   7       25.60       11.60      8.79 o 
   4  10   7        3.86       -1.78     13.45 o 
   5  10   7       76.07       77.36     12.86 o 
   6  10   7       56.51       67.23     19.76 o 
   0   0   8     2084.33     2156.73     67.55 o 
   1   0   8      661.15      692.27     24.72 o 
   2   0   8      175.44      205.69      7.25 o 
   3   0   8      822.44      947.43     18.74 o 
   4   0   8     1119.24     1240.99    153.13 o 
   5   0   8     4684.99     5170.07     88.78 o 
   6   0   8     2234.78     2448.37     44.19 o 
   7   0   8      454.41      456.23     13.89 o 
   8   0   8       88.46       80.33     10.12 o 
   9   0   8      269.19      263.11     11.05 o 
  10   0   8     1170.98      965.99     26.50 o 
  11   0   8      564.44      541.48     21.63 o 
  12   0   8       29.69       26.53      5.41 o 
  13   0   8      224.60      205.76     15.48 o 
  14   0   8       50.54       36.59      8.52 o 
  15   0   8      137.34      145.14     15.33 o 
  16   0   8      222.34      228.28     19.45 o 
   2   1   8      683.57      766.89     12.21 o 
   3   1   8      944.41     1082.11     18.04 o 
   4   1   8       79.62      133.92      3.79 o 
   5   1   8      928.91     1029.71     14.66 o 
   6   1   8      262.16      270.56     10.51 o 
   7   1   8        6.06        9.36      2.29 o 
   8   1   8       84.47       80.26      4.94 o 
   9   1   8        1.78       -1.62      2.05 o 
  10   1   8       59.60       68.24      4.48 o 
  11   1   8      136.64      135.28      6.41 o 
  12   1   8      238.83      202.90      9.15 o 
  13   1   8       50.56       66.18      7.23 o 
  14   1   8       83.96       77.35      8.13 o 
  15   1   8      119.46      134.05     10.53 o 
  16   1   8        2.65       -3.23      5.15 o 
   0   2   8     1733.52     1835.36     59.39 o 
   1   2   8     1390.77     1400.83     17.63 o 
   2   2   8     1876.84     2029.79     24.46 o 
   3   2   8        8.07        4.61      1.51 o 
   4   2   8     1048.80     1103.97     15.52 o 
   5   2   8       77.87       78.00      4.10 o 
   6   2   8      247.32      316.64      8.17 o 
   7   2   8      342.36      334.10      7.45 o 
   8   2   8     1135.55     1051.59     17.36 o 
   9   2   8     2218.05     2096.59     30.02 o 
  10   2   8      201.91      163.05      6.56 o 
  11   2   8      282.82      258.64      8.96 o 
  12   2   8      186.79      194.15     10.48 o 
  13   2   8       25.73       34.04      4.73 o 
  14   2   8      118.30      143.41     13.76 o 
  15   2   8        2.17       -5.03      4.85 o 
  16   2   8      377.21      435.21     17.79 o 
   1   3   8     5202.84     5343.42     96.74 o 
   2   3   8     1144.42     1100.02     16.08 o 
   3   3   8      258.50      261.38      4.96 o 
   4   3   8        6.64        6.29      1.52 o 
   5   3   8       11.80        9.76      1.75 o 
   6   3   8     1170.12     1192.18     20.04 o 
   7   3   8      625.13      622.23     10.87 o 
   8   3   8      374.75      325.38      8.10 o 
   9   3   8      544.79      459.76      9.71 o 
  10   3   8      107.41      118.35      6.07 o 
  11   3   8      160.29      157.44      7.91 o 
  12   3   8       99.74       97.67      9.76 o 
  13   3   8        0.48       -2.80      3.35 o 
  14   3   8       83.81       91.24      9.62 o 
  15   3   8      606.17      655.22     18.51 o 
   0   4   8     1217.16     1174.86     26.44 o 
   1   4   8      617.53      637.82     12.02 o 
   2   4   8      555.22      580.45     10.31 o 
   3   4   8       14.91        5.70      1.92 o 
   4   4   8      716.27      721.84     11.63 o 
   5   4   8      412.68      405.58     15.21 o 
   6   4   8      583.73      609.73     14.42 o 
   7   4   8      732.91      653.96     12.24 o 
   8   4   8      441.73      462.63      9.99 o 
   9   4   8      194.46      176.39      8.28 o 
  10   4   8        0.12        3.08      3.03 o 
  11   4   8       64.18       57.05      5.03 o 
  12   4   8      165.12      170.93      8.90 o 
  13   4   8       49.81       62.73      6.06 o 
  14   4   8        0.79       -0.15      3.77 o 
  15   4   8      288.24      327.74     13.27 o 
   1   5   8        3.89       16.37      4.83 o 
   2   5   8      564.39      602.34     18.36 o 
   3   5   8       17.90        9.69      2.73 o 
   4   5   8        9.24        5.35      2.45 o 
   5   5   8      523.12      511.25     11.61 o 
   6   5   8       12.95       20.32      3.46 o 
   7   5   8      214.85      217.63      7.91 o 
   8   5   8      156.08      146.94      6.94 o 
   9   5   8      204.41      203.09      8.49 o 
  10   5   8      110.46       93.92      6.31 o 
  11   5   8       24.68       19.43      3.89 o 
  12   5   8       50.50       52.12      5.44 o 
  13   5   8      195.10      221.78      9.60 o 
  14   5   8       19.75       20.46      4.68 o 
   0   6   8      414.41      453.18     18.09 o 
   1   6   8      178.54      174.54      7.52 o 
   2   6   8      430.98      443.58     10.91 o 
   3   6   8      216.85      245.80      8.20 o 
   4   6   8      315.52      334.11      9.79 o 
   5   6   8        1.79       -1.49      3.25 o 
   6   6   8       49.07       51.54      4.92 o 
   7   6   8      105.98      108.77      5.94 o 
   8   6   8      143.43      132.74      7.31 o 
   9   6   8        0.77       -2.69      3.31 o 
  10   6   8      343.15      339.96     10.33 o 
  11   6   8       44.34       58.42      5.44 o 
  12   6   8       67.29       59.44      5.68 o 
  13   6   8       67.08       69.23      6.57 o 
   1   7   8       47.43       58.26      6.16 o 
   2   7   8       84.99       75.88      5.81 o 
   3   7   8       55.42       57.90      6.04 o 
   4   7   8      237.68      231.69     11.95 o 
   5   7   8        7.21        7.43      4.29 o 
   6   7   8      222.78      225.54     10.74 o 
   7   7   8        0.00        7.42      4.40 o 
   8   7   8       23.35       34.15      7.10 o 
   9   7   8       22.35       13.40      4.99 o 
  10   7   8        1.93       13.18     10.02 o 
  11   7   8       14.10       17.66      5.01 o 
  12   7   8       18.04       14.70      4.68 o 
   0   8   8        0.83       -3.99      5.64 o 
   1   8   8        0.08        4.49      4.39 o 
   2   8   8       19.91       14.13      4.86 o 
   3   8   8       60.81       55.76      7.83 o 
   4   8   8      943.94      961.29     22.66 o 
   5   8   8        0.56        5.91      4.57 o 
   6   8   8      195.01      222.78     19.50 o 
   7   8   8        4.31       -3.31      5.23 o 
   8   8   8      155.62      152.55     12.96 o 
   9   8   8      128.10      121.55     12.06 o 
  10   8   8       11.20       12.47      6.36 o 
  11   8   8      152.90      142.09     10.56 o 
   1   9   8        8.75       -0.97      5.02 o 
   2   9   8       13.82       14.04      6.78 o 
   3   9   8       42.71       53.39      8.51 o 
   4   9   8       76.89       82.17      9.80 o 
   5   9   8       55.53       56.47     11.07 o 
   6   9   8       59.31       59.69     14.54 o 
   7   9   8       27.28       47.97      8.50 o 
   8   9   8        0.00       -1.12      5.98 o 
   9   9   8      129.34      133.17     17.44 o 
   0  10   8       50.34       61.97     11.42 o 
   1  10   8       53.93       72.60     10.07 o 
   2  10   8        3.26        2.02      6.86 o 
   3  10   8        7.76       13.08      7.34 o 
   4  10   8       39.97       51.02     12.98 o 
   5  10   8       41.67       37.75     10.84 o 
   6  10   8       21.67       17.83     10.37 o 
   1   1   9     3173.41     3250.08     49.51 o 
   2   1   9      474.84      572.61     10.94 o 
   3   1   9      275.98      269.36      9.50 o 
   4   1   9       66.26       53.97      7.81 o 
   5   1   9      665.31      682.18     10.13 o 
   6   1   9      292.00      331.75      6.60 o 
   7   1   9      277.67      286.78      7.29 o 
   8   1   9        2.77       -3.32      1.93 o 
   9   1   9       18.56       12.06      3.62 o 
  10   1   9      369.43      344.78      8.92 o 
  11   1   9       79.27       87.05      5.74 o 
  12   1   9       49.55       43.50      5.37 o 
  13   1   9       12.07        7.31      4.81 o 
  14   1   9       15.12       11.50      5.53 o 
  15   1   9       21.57       39.99     21.52 o 
  16   1   9      402.36      391.04     17.09 o 
   0   2   9     3056.15     3169.78     56.13 o 
   1   2   9        9.35        1.34      1.50 o 
   2   2   9      649.06      652.54      9.64 o 
   3   2   9      350.42      391.39      7.21 o 
   4   2   9      162.93      184.25      4.88 o 
   5   2   9      915.55      971.30     13.32 o 
   6   2   9       10.93        7.68      2.14 o 
   7   2   9      153.71      159.40      6.16 o 
   8   2   9        2.01       14.30      5.75 o 
   9   2   9       14.58       16.72      2.75 o 
  10   2   9      862.13      791.41     15.28 o 
  11   2   9        1.53       -1.88      3.07 o 
  12   2   9        2.31        2.22      3.40 o 
  13   2   9        0.44       -2.42      3.36 o 
  14   2   9      176.12      188.95     12.28 o 
  15   2   9      308.38      338.40     15.49 o 
   1   3   9     1104.36     1107.22     14.04 o 
   2   3   9       22.53       16.47      1.96 o 
   3   3   9      301.07      270.31      5.20 o 
   4   3   9        0.19       -1.22      1.48 o 
   5   3   9      434.83      439.23     10.43 o 
   6   3   9        5.56        3.88      2.65 o 
   7   3   9     1796.02     1747.13     27.78 o 
   8   3   9      626.92      533.01     10.62 o 
   9   3   9      967.92      979.78     16.30 o 
  10   3   9      177.70      192.33      7.59 o 
  11   3   9      172.22      171.03     12.58 o 
  12   3   9        9.69        6.93      3.88 o 
  13   3   9        1.02        5.10      3.95 o 
  14   3   9       57.98       56.07      6.13 o 
  15   3   9       11.35        8.19     10.06 o 
   0   4   9     2115.79     2088.79     59.16 o 
   1   4   9      249.87      302.84      6.94 o 
   2   4   9       47.87       41.30      3.36 o 
   3   4   9        0.18        3.67      2.79 o 
   4   4   9        8.84        4.53      2.54 o 
   5   4   9       33.02       34.01      3.74 o 
   6   4   9     2908.93     2621.92     35.61 o 
   7   4   9      291.19      279.07      8.93 o 
   8   4   9     2092.22     1917.80     36.25 o 
   9   4   9       94.82       82.26      4.98 o 
  10   4   9      124.18      111.82      6.42 o 
  11   4   9       76.44       65.91      5.45 o 
  12   4   9       53.51       69.35      6.28 o 
  13   4   9       24.03       23.53      6.40 o 
  14   4   9       15.77       19.35      5.13 o 
  15   4   9        8.76        2.99      5.12 o 
   1   5   9      636.57      625.40     12.66 o 
   2   5   9      333.75      327.13      9.66 o 
   3   5   9        5.47        5.57      2.69 o 
   4   5   9      597.44      623.16     13.18 o 
   5   5   9      253.09      232.89     12.32 o 
   6   5   9     2552.42     2494.64     37.93 o 
   7   5   9      260.71      243.80      8.28 o 
   8   5   9        6.54        3.70      2.87 o 
   9   5   9       22.57       21.34      5.65 o 
  10   5   9       70.00       65.20      5.68 o 
  11   5   9        0.17       -3.07      3.39 o 
  12   5   9       73.59       73.32      6.17 o 
  13   5   9       44.63       60.94      6.47 o 
  14   5   9        8.12        5.84      4.34 o 
   0   6   9     1223.97     1303.95     29.11 o 
   1   6   9      157.13      151.97      7.09 o 
   2   6   9      363.06      344.89      9.69 o 
   3   6   9      200.94      200.59      8.00 o 
   4   6   9      439.77      397.03     11.42 o 
   5   6   9      258.42      246.49      9.05 o 
   6   6   9       17.07       15.50      3.83 o 
   7   6   9       32.40       28.13      3.91 o 
   8   6   9       29.96       32.03      4.56 o 
   9   6   9        0.01       -1.58      3.16 o 
  10   6   9       48.07       41.84      4.85 o 
  11   6   9       22.83       18.33      4.33 o 
  12   6   9        9.19       15.99      4.49 o 
  13   6   9       58.38       47.49      6.13 o 
   1   7   9      136.34      151.09      8.76 o 
   2   7   9        3.23        6.96      3.53 o 
   3   7   9      337.18      316.04     11.38 o 
   4   7   9      581.69      575.76     15.73 o 
   5   7   9      180.38      190.33     10.08 o 
   6   7   9       76.32       86.33      7.27 o 
   7   7   9      190.34      187.24     11.82 o 
   8   7   9       23.80       26.99      8.51 o 
   9   7   9      209.47      225.91     16.07 o 
  10   7   9       86.23       94.25      7.34 o 
  11   7   9        6.09        5.64      4.63 o 
  12   7   9        1.48        1.06      4.51 o 
   0   8   9      475.52      425.49     19.61 o 
   1   8   9       23.56       18.47      5.16 o 
   2   8   9        4.26        0.31      5.25 o 
   3   8   9       75.70       74.77      8.65 o 
   4   8   9        0.19       -1.30      4.64 o 
   5   8   9      208.01      206.31     11.15 o 
   6   8   9       15.00        7.06      5.79 o 
   7   8   9        1.01        1.00      6.17 o 
   8   8   9       21.61       15.22      7.94 o 
   9   8   9       25.53       33.66      7.30 o 
  10   8   9        4.60        5.37      5.40 o 
   1   9   9      432.12      442.46     19.43 o 
   2   9   9       52.97       52.32      8.34 o 
   3   9   9        1.08        1.14      5.84 o 
   4   9   9        6.37       18.79      6.98 o 
   5   9   9       32.18       20.30      9.08 o 
   6   9   9       11.22       15.15      9.17 o 
   7   9   9       73.70       92.93     10.32 o 
   8   9   9        0.24       -4.13      5.73 o 
   0  10   9       68.71       61.07     16.97 o 
   1  10   9      130.87      136.72     27.54 o 
   2  10   9       67.57       86.98     10.87 o 
   3  10   9       23.09       35.73      8.48 o 
   4  10   9        0.09        7.88      8.82 o 
   5  10   9        1.88        1.40      9.19 o 
   0   0  10      163.60      166.27     10.23 o 
   1   0  10     1736.74     1926.41     44.06 o 
   3   0  10      153.59      132.10      6.98 o 
   4   0  10      610.78      610.66     20.29 o 
   5   0  10     1563.37     1653.70     32.42 o 
   6   0  10      161.44      114.50      5.57 o 
   7   0  10        7.43       12.11      6.31 o 
   8   0  10        3.94       -0.17      3.22 o 
   9   0  10       61.86       56.18      8.37 o 
  10   0  10      458.16      383.38     14.82 o 
  11   0  10        0.03        1.34      4.32 o 
  12   0  10      217.75      230.00     12.31 o 
  13   0  10        0.35        3.74      6.54 o 
  14   0  10      228.52      226.55     19.12 o 
  15   0  10        7.33       11.37      8.15 o 
  16   0  10       67.25       45.66     11.03 o 
   1   1  10      144.41      137.62      5.87 o 
   2   1  10      618.18      728.10     22.87 o 
   3   1  10      142.92      159.40      4.64 o 
   4   1  10     3351.02     3629.29     42.11 o 
   5   1  10       42.21       47.13      2.52 o 
   6   1  10       44.30       42.71      2.50 o 
   7   1  10        0.00        2.28      2.02 o 
   8   1  10       64.24       50.94      3.88 o 
   9   1  10        8.11        8.79      2.66 o 
  10   1  10        1.37       -0.88      2.70 o 
  11   1  10      250.64      224.99     12.46 o 
  12   1  10      199.06      186.12     13.13 o 
  13   1  10      291.38      281.32     11.39 o 
  14   1  10      254.12      238.38     13.35 o 
  15   1  10       33.40       26.60      6.68 o 
   0   2  10      985.46     1228.98     21.24 o 
   1   2  10     1257.92     1230.61     19.08 o 
   2   2  10      663.52      717.73     11.48 o 
   3   2  10      140.33      134.20      4.01 o 
   4   2  10        0.00        1.91      1.56 o 
   5   2  10      646.73      571.68      9.09 o 
   6   2  10      186.67      198.98      6.50 o 
   7   2  10       73.96       68.36      4.39 o 
   8   2  10        3.84        4.55      2.49 o 
   9   2  10        4.02        0.33      2.33 o 
  10   2  10      346.23      363.88      9.66 o 
  11   2  10      153.94      142.58      7.65 o 
  12   2  10       35.60       39.67      4.99 o 
  13   2  10       21.27       14.34      5.58 o 
  14   2  10        1.54        3.74      5.40 o 
  15   2  10      293.23      331.93     31.45 o 
   1   3  10     6592.89     6682.61     70.70 o 
   2   3  10        0.90       -0.72      1.35 o 
   3   3  10      743.97      764.63     11.52 o 
   4   3  10       18.22       12.26      2.75 o 
   5   3  10        3.40        9.39      2.61 o 
   6   3  10      128.91       99.21      5.41 o 
   7   3  10       43.11       42.51      4.20 o 
   8   3  10      587.70      619.38     11.87 o 
   9   3  10      300.05      278.66      7.75 o 
  10   3  10      392.54      375.54      9.24 o 
  11   3  10        1.66        0.12      3.53 o 
  12   3  10        0.00        2.12      3.70 o 
  13   3  10       45.84       46.76      5.63 o 
  14   3  10      107.12      150.17      9.01 o 
  15   3  10      102.32      113.91     10.81 o 
   0   4  10      891.91      869.81     26.12 o 
   1   4  10      746.84      746.70     12.03 o 
   2   4  10       11.72        6.11      1.67 o 
   3   4  10     1155.53     1064.12     14.20 o 
   4   4  10       67.33       57.35      3.33 o 
   5   4  10       94.51       82.97      5.48 o 
   6   4  10     1694.67     1616.36     24.04 o 
   7   4  10        0.04        2.25      2.51 o 
   8   4  10      417.56      416.27     12.68 o 
   9   4  10      285.83      251.32     11.00 o 
  10   4  10      175.39      160.20      7.85 o 
  11   4  10      262.86      250.72     10.53 o 
  12   4  10        0.17       -2.50      3.73 o 
  13   4  10       17.29       12.33      6.15 o 
  14   4  10        1.20        4.73      5.30 o 
   1   5  10       53.01       57.14      4.33 o 
   2   5  10      121.06      126.19      5.82 o 
   3   5  10     1576.39     1521.05     22.50 o 
   4   5  10        1.89       -0.86      2.65 o 
   5   5  10      145.73      150.38      7.25 o 
   6   5  10      342.89      371.95     12.51 o 
   7   5  10       72.55       66.23      6.05 o 
   8   5  10       88.38       88.09      5.47 o 
   9   5  10      370.80      347.40     10.59 o 
  10   5  10        0.09        2.80      3.92 o 
  11   5  10       15.48       17.79      4.46 o 
  12   5  10       52.70       43.27      6.05 o 
  13   5  10        2.94        6.22      4.22 o 
  14   5  10      126.97      136.77      8.47 o 
   0   6  10       45.15       40.89      7.93 o 
   1   6  10      443.89      475.01     11.65 o 
   2   6  10      398.82      353.73      9.91 o 
   3   6  10      449.02      455.31     10.14 o 
   4   6  10      437.05      407.20     12.47 o 
   5   6  10      143.18      161.60      9.36 o 
   6   6  10      254.52      248.22     11.45 o 
   7   6  10      115.62      123.72      8.00 o 
   8   6  10      145.77      137.06      7.79 o 
   9   6  10       13.17       10.99      3.84 o 
  10   6  10      236.17      234.42      9.28 o 
  11   6  10       71.75       84.53      9.19 o 
  12   6  10      493.36      544.13     16.49 o 
  13   6  10      143.75      192.94      9.96 o 
   1   7  10       36.37       39.28      5.51 o 
   2   7  10      291.25      285.14     10.02 o 
   3   7  10      109.45      114.07      7.96 o 
   4   7  10        7.87        5.58      4.36 o 
   5   7  10      253.96      265.50     11.66 o 
   6   7  10      107.75      110.17     11.54 o 
   7   7  10       42.67       38.67      5.87 o 
   8   7  10       37.49       40.37      5.72 o 
   9   7  10       65.14       54.94      6.34 o 
  10   7  10       13.02       17.07      5.03 o 
  11   7  10       37.28       36.60      5.94 o 
  12   7  10        8.34       12.32      5.11 o 
   0   8  10      151.23      183.27     19.88 o 
   1   8  10       42.13       37.86      5.86 o 
   2   8  10      470.98      460.84     25.43 o 
   3   8  10        0.03        3.28      4.52 o 
   4   8  10      248.90      235.22     11.91 o 
   5   8  10        2.50        6.48      4.83 o 
   6   8  10       33.47       29.42      6.05 o 
   7   8  10       29.90       29.21      6.88 o 
   8   8  10       13.44        5.67      5.71 o 
   9   8  10       13.55       15.72      5.74 o 
  10   8  10       23.59       13.74      5.94 o 
   1   9  10        6.54        1.38      6.28 o 
   2   9  10        0.18       -4.06      5.79 o 
   3   9  10        9.49        9.73      6.37 o 
   4   9  10       80.17       71.70      9.43 o 
   5   9  10       10.45        4.53      6.44 o 
   6   9  10       14.04        8.93      6.61 o 
   7   9  10       39.10       52.36      9.79 o 
   8   9  10       33.91       37.61      8.41 o 
   0  10  10        6.49       27.43     14.12 o 
   1  10  10       44.85       62.89     10.28 o 
   2  10  10        2.90       21.27     10.44 o 
   3  10  10        3.74        5.28      7.07 o 
   4  10  10        0.40       -3.31      6.76 o 
   5  10  10       37.65       25.42     10.31 o 
   1   1  11     3112.79     3329.84     46.00 o 
   2   1  11      346.57      361.39      9.56 o 
   3   1  11       44.45       40.82      3.21 o 
   4   1  11      555.40      561.07      9.51 o 
   5   1  11      616.73      669.40     10.92 o 
   6   1  11       89.38       90.23      3.56 o 
   7   1  11        0.03        4.07      3.05 o 
   8   1  11        3.83        4.48      2.32 o 
   9   1  11        0.99        1.67      2.67 o 
  10   1  11      197.83      226.20      8.33 o 
  11   1  11      407.51      385.80     11.30 o 
  12   1  11        1.76       -5.13      3.73 o 
  13   1  11       13.82        7.57      5.15 o 
  14   1  11       15.97       22.29      6.57 o 
  15   1  11        7.53        5.41      5.58 o 
   0   2  11      531.14      587.20     12.16 o 
   1   2  11     1857.25     1891.51     27.84 o 
   2   2  11     1005.01     1020.11     14.04 o 
   3   2  11      496.30      540.01      9.69 o 
   4   2  11      263.56      281.20      6.64 o 
   5   2  11       41.72       38.81      2.69 o 
   6   2  11      252.95      254.94      7.14 o 
   7   2  11       75.84       55.53      3.78 o 
   8   2  11      587.25      557.59     10.91 o 
   9   2  11      236.77      220.84      6.79 o 
  10   2  11       82.80       71.04      5.07 o 
  11   2  11        7.73       12.36      3.45 o 
  12   2  11        2.64        6.97      3.83 o 
  13   2  11       72.47       88.39      7.75 o 
  14   2  11       25.05       33.24     11.52 o 
  15   2  11       41.26       37.14      7.90 o 
   1   3  11      276.13      225.80      5.04 o 
   2   3  11      190.84      209.45      5.17 o 
   3   3  11      322.80      341.27      7.66 o 
   4   3  11      664.10      680.27     12.38 o 
   5   3  11      179.88      161.46      6.65 o 
   6   3  11     1703.80     1616.30     23.60 o 
   7   3  11      450.33      444.18      9.64 o 
   8   3  11       45.51       44.62      3.83 o 
   9   3  11       32.01       24.08      4.63 o 
  10   3  11      355.61      335.92      9.76 o 
  11   3  11      279.66      257.31     10.27 o 
  12   3  11        2.74       -0.34      3.75 o 
  13   3  11       15.57       12.89      4.50 o 
  14   3  11      116.06       84.47      7.50 o 
  15   3  11       50.87       55.03      8.68 o 
   0   4  11      459.58      488.26     29.85 o 
   1   4  11      451.13      483.88      8.77 o 
   2   4  11       76.91       66.68      3.13 o 
   3   4  11      247.48      243.03      5.81 o 
   4   4  11        7.63        5.75      2.17 o 
   5   4  11     1968.69     1827.20     26.46 o 
   6   4  11      149.30      132.49      5.87 o 
   7   4  11      198.02      193.96      7.09 o 
   8   4  11      573.87      585.14     14.45 o 
   9   4  11      250.15      267.63      8.45 o 
  10   4  11      847.45      747.56     16.18 o 
  11   4  11      414.84      414.41     17.49 o 
  12   4  11       32.97       42.79      5.73 o 
  13   4  11       10.40       11.47      4.76 o 
  14   4  11       78.52       84.76      7.79 o 
   1   5  11        2.22        4.65      2.45 o 
   2   5  11      144.99      130.49      5.73 o 
   3   5  11     1290.05     1201.04     17.57 o 
   4   5  11      510.15      472.33     11.66 o 
   5   5  11        3.08        4.22      2.68 o 
   6   5  11      264.59      265.55      8.09 o 
   7   5  11      582.58      578.41     14.95 o 
   8   5  11       36.07       37.79      4.95 o 
   9   5  11      107.46      106.61      6.89 o 
  10   5  11        0.60        1.67      3.57 o 
  11   5  11      151.62      162.59      8.60 o 
  12   5  11       36.37       34.60      6.77 o 
  13   5  11        1.21       -0.61      4.50 o 
   0   6  11       98.47       91.29      7.43 o 
   1   6  11      306.66      301.19      8.36 o 
   2   6  11      122.75      130.17      6.15 o 
   3   6  11       52.63       41.72      4.55 o 
   4   6  11      211.51      197.49     13.07 o 
   5   6  11        8.26        9.44      3.78 o 
   6   6  11      234.10      239.67      9.66 o 
   7   6  11      394.67      375.33     11.29 o 
   8   6  11       38.67       33.42      4.46 o 
   9   6  11      221.74      215.79      9.99 o 
  10   6  11        1.78        2.81      4.13 o 
  11   6  11      195.56      198.53      9.11 o 
  12   6  11       66.23       80.01      7.03 o 
  13   6  11        2.94        8.81      4.75 o 
   1   7  11       72.57       85.21      6.30 o 
   2   7  11      544.67      533.23     13.39 o 
   3   7  11        1.27       -2.75      5.08 o 
   4   7  11      266.43      276.14     11.69 o 
   5   7  11        0.03        9.21      4.59 o 
   6   7  11        6.94       11.28      4.94 o 
   7   7  11       14.84        9.68      4.28 o 
   8   7  11        1.20        0.12      4.04 o 
   9   7  11       56.06       41.31      5.87 o 
  10   7  11        5.37        2.81      5.12 o 
  11   7  11       27.58       26.43      5.52 o 
   0   8  11       17.42       20.48      7.57 o 
   1   8  11       27.72       48.07      6.48 o 
   2   8  11       19.54       14.14      6.33 o 
   3   8  11      753.39      769.10     20.07 o 
   4   8  11       54.85       53.68      8.27 o 
   5   8  11      225.27      220.33     11.74 o 
   6   8  11      240.32      240.38     12.38 o 
   7   8  11       21.99       14.06      6.05 o 
   8   8  11        0.07       -0.78      5.33 o 
   9   8  11        5.79        8.39      5.52 o 
  10   8  11       31.97       20.10      6.24 o 
   1   9  11       66.66       66.34      9.20 o 
   2   9  11       95.81       99.03     10.42 o 
   3   9  11        4.34        4.60      6.21 o 
   4   9  11        1.56       -2.74      5.75 o 
   5   9  11       85.45       59.46      7.75 o 
   6   9  11        0.36       -3.02      5.80 o 
   7   9  11        0.03       -0.37      5.27 o 
   8   9  11       19.88       21.37      6.72 o 
   0  10  11      208.06      213.67     27.19 o 
   1  10  11       21.09        8.75      8.71 o 
   2  10  11       23.43        4.66      6.90 o 
   3  10  11       21.56       12.47      7.95 o 
   4  10  11        3.67        8.66      7.83 o 
   0   0  12      967.63     1042.51     37.74 o 
   1   0  12     1595.80     1774.67     33.66 o 
   2   0  12       18.70       32.59      6.04 o 
   3   0  12      511.32      509.09     15.15 o 
   4   0  12      985.31     1010.43     21.21 o 
   5   0  12      639.09      631.47     15.06 o 
   6   0  12      322.08      323.22     20.10 o 
   7   0  12       14.80       14.68      6.79 o 
   8   0  12      131.71      142.34      9.84 o 
   9   0  12      624.53      547.74     18.80 o 
  10   0  12      674.46      578.76     32.31 o 
  11   0  12      151.46      140.35     10.87 o 
  12   0  12        0.42        0.96      5.17 o 
  13   0  12       45.01       33.01      9.33 o 
  14   0  12      604.46      672.38     32.60 o 
  15   0  12        5.60        1.36      8.00 o 
   1   1  12      544.77      528.34     10.09 o 
   2   1  12     1040.40     1085.43     17.23 o 
   3   1  12      522.87      586.34     10.76 o 
   4   1  12      448.39      405.49      9.68 o 
   5   1  12        0.64       -0.08      1.59 o 
   6   1  12      211.79      216.40     10.02 o 
   7   1  12        6.46        7.41      2.81 o 
   8   1  12      354.06      376.83     10.51 o 
   9   1  12       92.65       81.57      8.32 o 
  10   1  12       15.98       17.28      3.74 o 
  11   1  12      112.14      100.43      6.68 o 
  12   1  12       27.42       28.93      4.61 o 
  13   1  12      100.04      104.44      8.28 o 
  14   1  12       59.22       70.50      8.69 o 
  15   1  12      139.14      148.10     18.26 o 
   0   2  12      435.45      493.29     12.71 o 
   1   2  12      930.46      966.67     16.12 o 
   2   2  12       42.58       47.15      2.78 o 
   3   2  12      115.62      148.36      5.86 o 
   4   2  12      785.08      702.98     25.78 o 
   5   2  12      968.99     1045.70     17.06 o 
   6   2  12      195.91      170.59      5.96 o 
   7   2  12     1693.92     1563.97     23.05 o 
   8   2  12      568.48      489.16     10.23 o 
   9   2  12       67.32       61.35      4.76 o 
  10   2  12      523.38      481.44     14.09 o 
  11   2  12      654.19      609.26     13.87 o 
  12   2  12       96.06       94.37      7.87 o 
  13   2  12        5.38        9.10      4.78 o 
  14   2  12        3.94        4.72      5.13 o 
  15   2  12      146.11      176.46     17.62 o 
   1   3  12      547.74      526.16      9.05 o 
   2   3  12        4.86        5.33      1.89 o 
   3   3  12      396.62      442.88      8.18 o 
   4   3  12       37.37       26.27      4.78 o 
   5   3  12      730.78      682.97     14.81 o 
   6   3  12      763.55      712.22     13.02 o 
   7   3  12       44.82       43.81      4.09 o 
   8   3  12       13.75       11.94      3.06 o 
   9   3  12      356.58      339.52      9.15 o 
  10   3  12        1.47        5.72      3.30 o 
  11   3  12       33.57       47.17      6.61 o 
  12   3  12       40.35       33.49      5.14 o 
  13   3  12       87.85       93.08      7.45 o 
  14   3  12       45.98       41.82      6.92 o 
  15   3  12        9.06       20.31      7.30 o 
   0   4  12      761.27      804.89     19.15 o 
   1   4  12      261.86      284.24      6.63 o 
   2   4  12      146.18      159.43      5.26 o 
   3   4  12      132.12      135.58      4.67 o 
   4   4  12       43.80       39.17      3.64 o 
   5   4  12       49.10       47.77      4.01 o 
   6   4  12        0.45       -1.29      2.45 o 
   7   4  12      471.01      452.63     10.43 o 
   8   4  12      585.17      558.91     15.34 o 
   9   4  12      349.22      343.90      9.32 o 
  10   4  12      190.51      158.69      8.01 o 
  11   4  12      192.85      181.56     10.86 o 
  12   4  12        2.17       -1.37      4.11 o 
  13   4  12       69.00       77.76      7.45 o 
  14   4  12        6.16        9.52      5.27 o 
   1   5  12      317.90      313.11      7.95 o 
   2   5  12        8.13        8.70      2.54 o 
   3   5  12       93.69       86.10      5.55 o 
   4   5  12     1447.67     1395.79     24.37 o 
   5   5  12       69.68       67.04      5.45 o 
   6   5  12        8.09        3.04      3.73 o 
   7   5  12       98.05      105.81      5.93 o 
   8   5  12        1.66        4.82      3.20 o 
   9   5  12       50.42       58.11      5.18 o 
  10   5  12      144.92      148.84      9.68 o 
  11   5  12       21.50       26.87      5.54 o 
  12   5  12       78.15       78.24      8.71 o 
  13   5  12       66.06       79.36      7.87 o 
   0   6  12      112.46      120.62      7.38 o 
   1   6  12       33.11       42.96      3.80 o 
   2   6  12        9.29        1.34      2.64 o 
   3   6  12      293.78      262.07      9.51 o 
   4   6  12      913.58      904.14     18.56 o 
   5   6  12      494.30      526.41     13.42 o 
   6   6  12      872.64      819.14     17.68 o 
   7   6  12       34.61       39.05      5.12 o 
   8   6  12      256.49      223.86     12.90 o 
   9   6  12       76.72       74.59      6.50 o 
  10   6  12       36.24       29.30      5.26 o 
  11   6  12        0.06       -1.95      4.22 o 
  12   6  12        0.02       -0.64      4.30 o 
   1   7  12        0.02       -0.42      2.88 o 
   2   7  12       40.10       17.80      4.06 o 
   3   7  12       61.09       61.78      5.75 o 
   4   7  12      233.63      224.39      9.98 o 
   5   7  12       70.15       67.82      6.35 o 
   6   7  12       32.06       28.73      5.05 o 
   7   7  12       83.94      101.57      7.45 o 
   8   7  12        2.30        6.63      4.45 o 
   9   7  12      226.41      245.88     11.37 o 
  10   7  12       12.76       53.29     26.97 o 
  11   7  12        0.77       -3.11      5.49 o 
   0   8  12      518.70      510.48     22.55 o 
   1   8  12       20.19       11.07      4.53 o 
   2   8  12      268.58      238.23     12.01 o 
   3   8  12       20.87       18.76      5.47 o 
   4   8  12        1.78        0.47      4.70 o 
   5   8  12       90.26       79.61     10.82 o 
   6   8  12       14.50       10.65      5.02 o 
   7   8  12        0.38        6.13      5.35 o 
   8   8  12      167.22      199.49     19.22 o 
   9   8  12       67.80       68.87      8.41 o 
   1   9  12       17.68       16.59      6.91 o 
   2   9  12       42.99       36.21      7.62 o 
   3   9  12       11.07       -4.01      6.63 o 
   4   9  12       25.86       16.56      7.03 o 
   5   9  12        3.49        8.65      5.19 o 
   6   9  12       30.47       33.82      6.90 o 
   7   9  12       14.35       12.69      6.15 o 
   0  10  12        7.19       20.21     13.45 o 
   1  10  12       20.53       25.29      7.92 o 
   2  10  12        0.41       -0.93      7.78 o 
   3  10  12       84.85       75.06     14.93 o 
   4  10  12      103.86      126.67     12.44 o 
   1   1  13     1614.32     1611.76     24.47 o 
   2   1  13       34.72       35.17      3.20 o 
   3   1  13      555.22      529.29      9.48 o 
   4   1  13      872.93      859.77     14.69 o 
   5   1  13      383.73      377.08      8.82 o 
   6   1  13      371.87      418.14      9.59 o 
   7   1  13     1220.48     1193.08     20.03 o 
   8   1  13       42.55       49.37      4.74 o 
   9   1  13      115.15      111.43      8.16 o 
  10   1  13        1.91        4.39      3.40 o 
  11   1  13      461.75      440.36     14.57 o 
  12   1  13      216.95      225.16     10.02 o 
  13   1  13        3.03        9.69      4.80 o 
  14   1  13      221.77      233.02     14.67 o 
  15   1  13       15.81       22.88      7.19 o 
   0   2  13       16.71       14.34      3.39 o 
   1   2  13       21.15       22.48      3.58 o 
   2   2  13      147.23      156.48      5.07 o 
   3   2  13       26.24       34.05      2.60 o 
   4   2  13      143.96      150.72     11.70 o 
   5   2  13      103.05      113.34      6.66 o 
   6   2  13     1208.14     1121.72     17.75 o 
   7   2  13        0.00        4.23      2.89 o 
   8   2  13      657.60      553.84     11.30 o 
   9   2  13      196.05      163.73      7.38 o 
  10   2  13        0.28       -1.11      3.05 o 
  11   2  13        1.75       -2.21      3.45 o 
  12   2  13       97.56      106.85      8.55 o 
  13   2  13       20.24       16.65      5.27 o 
  14   2  13       37.97       30.74      6.32 o 
  15   2  13        9.76       32.07      7.72 o 
   1   3  13     1062.92      983.28     14.29 o 
   2   3  13      244.23      230.07      5.79 o 
   3   3  13        0.75       -1.88      1.75 o 
   4   3  13       13.89       22.76      3.42 o 
   5   3  13      236.91      217.69      8.31 o 
   6   3  13      780.57      760.46     13.77 o 
   7   3  13       12.73        9.29      3.10 o 
   8   3  13       21.38       18.42      3.28 o 
   9   3  13      247.32      224.14      8.58 o 
  10   3  13      257.72      242.47      9.16 o 
  11   3  13       22.22       32.26      6.11 o 
  12   3  13        8.24        9.76      4.90 o 
  13   3  13       28.82       38.35      5.84 o 
  14   3  13        8.37        9.71      7.00 o 
   0   4  13        7.84        7.94      3.26 o 
   1   4  13      902.53      881.10     14.65 o 
   2   4  13      158.84      142.54      7.44 o 
   3   4  13      164.77      170.29      6.26 o 
   4   4  13      295.06      322.30      8.33 o 
   5   4  13      725.39      704.69     13.41 o 
   6   4  13       50.99       47.66      7.15 o 
   7   4  13        5.44        2.32      2.71 o 
   8   4  13       22.44       29.13      4.26 o 
   9   4  13       17.59       16.38      3.57 o 
  10   4  13       55.46       60.07      6.12 o 
  11   4  13        1.00       -3.46      3.97 o 
  12   4  13       57.27       82.50     10.01 o 
  13   4  13        2.98       -0.21      4.47 o 
  14   4  13        0.66        0.05      5.46 o 
   1   5  13      331.76      311.96      7.67 o 
   2   5  13      365.49      382.40     11.50 o 
   3   5  13      127.45      136.58      5.55 o 
   4   5  13      650.00      613.79     14.03 o 
   5   5  13      126.27      138.39      7.31 o 
   6   5  13       61.68       59.30      4.80 o 
   7   5  13      245.60      221.45      8.39 o 
   8   5  13      328.34      294.56      9.39 o 
   9   5  13      929.45      945.21     17.85 o 
  10   5  13      259.80      259.49     10.61 o 
  11   5  13       16.12       21.23      5.40 o 
  12   5  13        0.19       -1.51      5.37 o 
  13   5  13       84.30       98.25      9.19 o 
   0   6  13      661.00      648.31     16.14 o 
   1   6  13       12.91       11.00      3.03 o 
   2   6  13       38.48       22.54      3.40 o 
   3   6  13       68.28       67.57      8.98 o 
   4   6  13       18.26       19.64      4.30 o 
   5   6  13      716.74      708.84     16.23 o 
   6   6  13       13.19       10.43      3.91 o 
   7   6  13      435.67      421.86     12.27 o 
   8   6  13       19.44       22.63      4.86 o 
   9   6  13       36.71       24.75      5.64 o 
  10   6  13       41.66       31.69      6.00 o 
  11   6  13        6.32        7.50      4.62 o 
  12   6  13       23.30       37.57      5.86 o 
   1   7  13      543.85      511.40     11.18 o 
   2   7  13       13.48       14.02      4.19 o 
   3   7  13        2.22       -1.70      3.64 o 
   4   7  13      192.03      184.01      9.22 o 
   5   7  13        0.72       -4.14      3.60 o 
   6   7  13       16.42       15.20      5.34 o 
   7   7  13      354.54      336.56     11.88 o 
   8   7  13       10.76        9.61      4.73 o 
   9   7  13       14.73       17.85      5.09 o 
  10   7  13       50.00       54.95      6.72 o 
  11   7  13        6.13       12.20      5.06 o 
   0   8  13      354.04      359.16     15.04 o 
   1   8  13        3.58       -2.63      4.53 o 
   2   8  13        2.20        4.92      4.31 o 
   3   8  13       28.08       15.28      4.93 o 
   4   8  13      174.65      151.22      9.07 o 
   5   8  13        6.32       16.20      5.04 o 
   6   8  13       70.57       55.75      7.59 o 
   7   8  13        0.75       -5.11      4.92 o 
   8   8  13      136.53      148.53     10.82 o 
   9   8  13        1.72       -2.08      5.34 o 
   1   9  13       28.11       14.83      5.91 o 
   2   9  13       34.40       50.38      7.43 o 
   3   9  13        1.83       -3.17      5.17 o 
   4   9  13       60.37       64.28      7.10 o 
   5   9  13       58.40       50.04      8.01 o 
   6   9  13        1.80        1.18      5.99 o 
   7   9  13       12.41       30.39      7.07 o 
   0  10  13       67.04       93.01     19.81 o 
   1  10  13        1.36        2.06      8.72 o 
   2  10  13       15.51       16.22      6.91 o 
   3  10  13       29.34       22.61      7.48 o 
   0   0  14     2782.65     2969.46     95.11 o 
   1   0  14      104.29      121.58     10.53 o 
   2   0  14      272.75      264.44     14.16 o 
   3   0  14      989.54      983.05     30.71 o 
   4   0  14      330.43      342.79     16.17 o 
   5   0  14      118.93      116.00      8.09 o 
   6   0  14       11.14       23.72      3.83 o 
   7   0  14      621.57      646.51     23.72 o 
   8   0  14     2398.42     2157.48     52.49 o 
   9   0  14      196.93      139.36     17.63 o 
  10   0  14      114.23      126.44     10.57 o 
  11   0  14       16.44        6.90      6.86 o 
  12   0  14        0.70       16.23     16.75 o 
  13   0  14       56.28       57.29     19.29 o 
  14   0  14       12.93        9.17      8.81 o 
  15   0  14      438.10      513.02     29.61 o 
   1   1  14      701.42      751.20     12.29 o 
   2   1  14      384.63      436.49      9.24 o 
   3   1  14      450.29      472.06      9.72 o 
   4   1  14       81.03       77.85      4.17 o 
   5   1  14       95.56       82.39      4.33 o 
   6   1  14      416.64      397.25      9.56 o 
   7   1  14       18.36       35.07      3.74 o 
   8   1  14      140.16      163.66      8.06 o 
   9   1  14      160.32      168.14      8.32 o 
  10   1  14      174.79      162.68      9.26 o 
  11   1  14        2.01        4.87      3.89 o 
  12   1  14        5.81        9.08      4.21 o 
  13   1  14      241.84      262.88     12.87 o 
  14   1  14        0.01        0.72      5.62 o 
  15   1  14        1.43       -6.38      5.59 o 
   0   2  14     1726.21     1809.23     35.44 o 
   1   2  14      300.04      315.46      8.79 o 
   2   2  14      594.05      579.47     11.35 o 
   3   2  14       35.22       31.60      2.88 o 
   4   2  14       25.13       25.32      2.89 o 
   5   2  14       28.81       15.87      4.34 o 
   6   2  14     1195.51     1169.07     18.61 o 
   7   2  14      224.23      205.93      7.06 o 
   8   2  14       38.00       40.26      4.55 o 
   9   2  14      378.97      330.03     15.24 o 
  10   2  14       35.08       34.17      4.97 o 
  11   2  14        7.03        8.27      4.09 o 
  12   2  14        9.05       12.67      5.13 o 
  13   2  14        0.87        1.48      4.76 o 
  14   2  14      187.21      189.97     12.00 o 
   1   3  14       34.07       27.36      2.99 o 
   2   3  14        6.44        7.46      3.08 o 
   3   3  14      227.09      192.67      5.70 o 
   4   3  14      548.28      554.61      9.94 o 
   5   3  14       69.29       51.64      4.72 o 
   6   3  14      142.54      134.60      6.99 o 
   7   3  14       20.21       20.92      3.41 o 
   8   3  14       57.95       56.21      4.47 o 
   9   3  14      128.89      112.57      6.08 o 
  10   3  14      528.77      512.95     16.61 o 
  11   3  14        1.70        4.80      4.22 o 
  12   3  14      289.69      306.74     12.39 o 
  13   3  14      151.41      127.22      9.90 o 
  14   3  14      132.86      164.94     11.41 o 
   0   4  14      427.01      386.59     12.34 o 
   1   4  14      108.38      103.81      6.53 o 
   2   4  14      176.57      180.01      5.87 o 
   3   4  14     1200.68     1135.81     19.01 o 
   4   4  14       21.57       29.94      3.76 o 
   5   4  14      179.51      171.10      8.34 o 
   6   4  14      298.12      298.28     12.12 o 
   7   4  14       13.48        8.28      3.10 o 
   8   4  14       13.42       12.74      3.48 o 
   9   4  14        6.14        5.04      3.33 o 
  10   4  14        1.22       -1.56      3.43 o 
  11   4  14       49.02       55.39      6.54 o 
  12   4  14      184.92      213.79     13.67 o 
  13   4  14      212.29      262.86     12.17 o 
   1   5  14      535.06      549.32     10.56 o 
   2   5  14      377.48      375.85     10.07 o 
   3   5  14      181.34      176.39      6.32 o 
   4   5  14       87.60       87.06      6.08 o 
   5   5  14      411.24      378.06     13.02 o 
   6   5  14      146.17      149.23      8.02 o 
   7   5  14      156.33      151.06      7.24 o 
   8   5  14      238.42      276.94      9.54 o 
   9   5  14      113.15      103.53      6.51 o 
  10   5  14       59.60       44.86      5.69 o 
  11   5  14       13.65       17.58      6.03 o 
  12   5  14       18.58       11.30      5.28 o 
  13   5  14        9.15        8.49      5.54 o 
   0   6  14      770.02      735.84     20.71 o 
   1   6  14      913.87      862.74     18.78 o 
   2   6  14      159.41      160.85      8.33 o 
   3   6  14        2.47        5.60      3.64 o 
   4   6  14      122.93      129.51      7.61 o 
   5   6  14        0.00       -0.07      3.67 o 
   6   6  14       88.91       98.27      6.98 o 
   7   6  14        0.98       -4.38      3.56 o 
   8   6  14      274.70      259.64     11.12 o 
   9   6  14       74.14       77.12      7.66 o 
  10   6  14       70.42       53.31      7.07 o 
  11   6  14        0.35        8.60      5.27 o 
  12   6  14        5.49        8.96      6.46 o 
   1   7  14       28.21       17.59      3.72 o 
   2   7  14      108.11      110.74      7.39 o 
   3   7  14       54.94       56.54      5.89 o 
   4   7  14        6.91        3.76      4.04 o 
   5   7  14       20.80       18.22      4.72 o 
   6   7  14      156.87      162.19      9.11 o 
   7   7  14        5.55        7.85      4.55 o 
   8   7  14       44.35       33.00      6.31 o 
   9   7  14      151.42      135.93      9.01 o 
  10   7  14       16.67        5.37      5.70 o 
   0   8  14        8.07        7.44      5.64 o 
   1   8  14      112.84      104.50      8.81 o 
   2   8  14       32.80       21.57      5.21 o 
   3   8  14       69.89       63.79      6.52 o 
   4   8  14        0.30        1.72      4.50 o 
   5   8  14      391.79      393.66     13.34 o 
   6   8  14        1.44        2.79      4.59 o 
   7   8  14       19.75       12.27      5.83 o 
   8   8  14       29.13       17.78      6.17 o 
   9   8  14        2.20       -3.25      5.37 o 
   1   9  14        1.21       -0.41      5.41 o 
   2   9  14       32.61       49.76      7.59 o 
   3   9  14      182.53      202.40     12.57 o 
   4   9  14       76.74       76.60      7.80 o 
   5   9  14       41.39       40.60      6.57 o 
   6   9  14       30.41       54.93      8.10 o 
   0  10  14        2.30       14.43     13.34 o 
   1  10  14       44.08       46.96     11.74 o 
   1   1  15       46.25       55.79      3.76 o 
   2   1  15        3.95        4.27      2.13 o 
   3   1  15       59.33       59.93      4.99 o 
   4   1  15       94.29       94.87      7.03 o 
   5   1  15      789.89      792.00     25.31 o 
   6   1  15     1224.53     1217.58     24.49 o 
   7   1  15      106.60      109.35      7.02 o 
   8   1  15       37.74       27.84      4.39 o 
   9   1  15      304.13      265.91      9.81 o 
  10   1  15      117.76      115.53      8.03 o 
  11   1  15        0.73        3.01      5.35 o 
  12   1  15        7.57        7.85      4.25 o 
  13   1  15        1.22       -4.29      6.45 o 
  14   1  15       11.64       16.68      6.81 o 
   0   2  15       18.70       24.72      4.01 o 
   1   2  15      424.21      425.57     10.70 o 
   2   2  15       12.92       15.75      2.73 o 
   3   2  15        4.75        2.29      2.11 o 
   4   2  15      152.51      151.06      6.04 o 
   5   2  15     1602.89     1496.09     24.42 o 
   6   2  15       21.05       25.54      3.84 o 
   7   2  15      158.82      147.90      6.89 o 
   8   2  15      247.62      239.31      8.38 o 
   9   2  15        0.00       -2.69      3.33 o 
  10   2  15      419.71      340.96     11.40 o 
  11   2  15       10.49        4.51      4.14 o 
  12   2  15       13.43       12.73      5.35 o 
  13   2  15      151.20      164.63     12.51 o 
  14   2  15       52.69       71.61      9.33 o 
   1   3  15        1.95        2.73      2.71 o 
   2   3  15      775.89      726.61     14.17 o 
   3   3  15     1257.88     1185.02     17.23 o 
   4   3  15      413.23      397.71      8.27 o 
   5   3  15      289.84      279.20      7.90 o 
   6   3  15      809.14      770.60     14.34 o 
   7   3  15      114.30       98.03      5.44 o 
   8   3  15        0.58       -1.81      2.76 o 
   9   3  15       24.15       21.24      3.80 o 
  10   3  15      150.80      178.49      8.70 o 
  11   3  15      596.98      660.34     16.03 o 
  12   3  15       36.39       40.49      6.84 o 
  13   3  15        4.10       11.26      5.99 o 
  14   3  15       15.89       22.84      6.52 o 
   0   4  15      784.73      795.77     17.33 o 
   1   4  15      772.93      732.72     12.42 o 
   2   4  15      360.08      359.84      8.81 o 
   3   4  15      234.61      223.47      7.36 o 
   4   4  15     1627.05     1593.93     26.99 o 
   5   4  15      421.08      402.87      9.94 o 
   6   4  15       18.76       20.52      3.47 o 
   7   4  15      126.10      141.03      6.78 o 
   8   4  15       10.09       11.51      3.55 o 
   9   4  15        4.35       -0.66      3.31 o 
  10   4  15      165.44      167.55      9.73 o 
  11   4  15      280.08      284.71     17.09 o 
  12   4  15       54.91       61.91      7.47 o 
  13   4  15       38.85       58.97     12.24 o 
   1   5  15       37.93       42.55      4.88 o 
   2   5  15        6.36       11.38      3.47 o 
   3   5  15        0.07        0.27      3.00 o 
   4   5  15       35.76       26.86      4.91 o 
   5   5  15       54.17       60.04      5.82 o 
   6   5  15        8.21        7.21      5.28 o 
   7   5  15       49.88       46.94      5.15 o 
   8   5  15        0.27       -6.81      3.47 o 
   9   5  15       44.99       46.08      5.16 o 
  10   5  15        0.08       -0.10      4.18 o 
  11   5  15       28.77       17.66      5.49 o 
  12   5  15      134.29      153.79     10.37 o 
   0   6  15       35.17       42.74      7.83 o 
   1   6  15        0.57       -3.29      2.62 o 
   2   6  15        1.80        6.38      2.96 o 
   3   6  15       91.89       79.54      6.27 o 
   4   6  15       10.30        7.91      4.60 o 
   5   6  15       62.65       64.11      6.08 o 
   6   6  15      156.73      160.71      8.73 o 
   7   6  15        6.47        3.93      4.10 o 
   8   6  15       19.05       31.55      5.43 o 
   9   6  15      127.19      134.20      9.47 o 
  10   6  15      126.19      115.40     10.07 o 
  11   6  15       13.48        9.03      6.55 o 
   1   7  15       17.11       15.88      4.05 o 
   2   7  15        0.65       -2.07      3.71 o 
   3   7  15        5.06        3.02      4.00 o 
   4   7  15        6.74        7.86      4.40 o 
   5   7  15       22.15       25.81      5.85 o 
   6   7  15       38.14       38.02      6.81 o 
   7   7  15       41.04       31.26      5.67 o 
   8   7  15       90.34       97.12      8.82 o 
   9   7  15       33.21       39.93      6.96 o 
  10   7  15       27.71       38.79      6.13 o 
   0   8  15       31.89       61.08      8.46 o 
   1   8  15       86.79       81.55      8.22 o 
   2   8  15       15.89       15.47      5.73 o 
   3   8  15        6.31        1.73      4.40 o 
   4   8  15        9.98        9.74      5.40 o 
   5   8  15       12.21       12.61      5.81 o 
   6   8  15      356.33      375.45     13.50 o 
   7   8  15      296.75      326.72     15.06 o 
   8   8  15        0.64       10.04      5.79 o 
   1   9  15        2.96        0.41      5.32 o 
   2   9  15      134.89      135.31     12.38 o 
   3   9  15       72.69       86.90      9.06 o 
   4   9  15       32.68       33.19      6.29 o 
   5   9  15        3.52        2.13      5.68 o 
   6   9  15        9.67       20.77      6.84 o 
   0   0  16      110.26      109.01     11.91 o 
   1   0  16        8.94        6.51      3.07 o 
   2   0  16      554.20      553.31     14.68 o 
   3   0  16      282.76      291.93     12.04 o 
   4   0  16      430.54      446.45     25.20 o 
   5   0  16       14.68       13.16      4.61 o 
   6   0  16      370.55      298.99     10.58 o 
   7   0  16     2681.94     2515.97     60.28 o 
   8   0  16     3077.04     2695.82     64.69 o 
   9   0  16      100.64       73.47      8.82 o 
  10   0  16       28.78       25.99      6.81 o 
  11   0  16       43.76       20.00      6.76 o 
  12   0  16       56.21       54.52      8.94 o 
  13   0  16        6.28       -6.04      5.59 o 
  14   0  16       75.59       54.51     13.09 o 
   1   1  16      729.37      693.44     12.05 o 
   2   1  16       32.17       32.50      3.29 o 
   3   1  16       47.38       72.23      4.38 o 
   4   1  16      172.30      169.01      6.41 o 
   5   1  16       33.34       30.12      3.12 o 
   6   1  16      845.24      783.84     15.31 o 
   7   1  16       16.08        5.05      2.92 o 
   8   1  16       32.40       39.04      5.01 o 
   9   1  16      592.31      599.87     15.40 o 
  10   1  16      147.13      127.03      8.00 o 
  11   1  16        0.33        3.06      3.94 o 
  12   1  16        3.48       -0.85      4.19 o 
  13   1  16        9.48       10.39      5.41 o 
  14   1  16       54.99       66.41      8.08 o 
   0   2  16      532.88      511.03     14.17 o 
   1   2  16       24.54       33.29      3.84 o 
   2   2  16      547.15      518.68     12.41 o 
   3   2  16      555.16      512.28     11.06 o 
   4   2  16      378.57      383.10     12.88 o 
   5   2  16       77.09       77.15      5.12 o 
   6   2  16      361.67      332.92     10.91 o 
   7   2  16       93.08       89.51      5.66 o 
   8   2  16       50.17       45.81      4.55 o 
   9   2  16      157.69      152.23      8.58 o 
  10   2  16        5.90        8.35      4.42 o 
  11   2  16       57.20       63.24      6.51 o 
  12   2  16        0.11       -6.95      4.08 o 
  13   2  16      112.63      126.93     10.28 o 
  14   2  16      103.99      120.06     12.11 o 
   1   3  16       25.92       20.87      3.58 o 
   2   3  16       10.97       10.42      2.85 o 
   3   3  16      145.66      149.08      6.20 o 
   4   3  16     4137.26     3912.64     51.31 o 
   5   3  16      524.51      485.10     11.42 o 
   6   3  16      220.11      211.14      7.54 o 
   7   3  16       13.90       16.43      3.45 o 
   8   3  16       10.99       13.78      3.41 o 
   9   3  16      137.61      138.34      7.66 o 
  10   3  16       91.86       85.23      6.47 o 
  11   3  16       66.35       57.92      6.52 o 
  12   3  16        8.89        5.94      5.47 o 
  13   3  16      131.26      124.97     10.39 o 
   0   4  16      185.31      159.40      7.86 o 
   1   4  16      157.80      148.20      6.36 o 
   2   4  16      647.97      612.93     12.25 o 
   3   4  16        1.11        1.36      2.56 o 
   4   4  16      348.98      339.21     10.17 o 
   5   4  16      190.33      169.75      8.03 o 
   6   4  16       37.59       31.22      4.05 o 
   7   4  16        1.34        0.04      2.98 o 
   8   4  16       98.91       99.87      6.20 o 
   9   4  16       16.10       15.81      3.99 o 
  10   4  16      156.57      141.70      8.29 o 
  11   4  16      105.25       90.19      7.98 o 
  12   4  16       55.58       83.96      8.06 o 
  13   4  16        0.37       -2.50      5.62 o 
   1   5  16        6.89        7.25      2.97 o 
   2   5  16      448.53      381.06     16.35 o 
   3   5  16      112.33       95.22      6.66 o 
   4   5  16       54.60       47.09      5.16 o 
   5   5  16       62.03       64.17      5.79 o 
   6   5  16        5.14        6.06      3.76 o 
   7   5  16        0.39        3.13      3.70 o 
   8   5  16      231.02      244.99     12.19 o 
   9   5  16        4.94        8.52      4.18 o 
  10   5  16        9.23       15.39      4.89 o 
  11   5  16       37.51       42.66      7.90 o 
  12   5  16       27.47       17.44      5.93 o 
   0   6  16      250.79      208.71     14.62 o 
   1   6  16      233.47      216.23      9.56 o 
   2   6  16       77.41       64.27      5.77 o 
   3   6  16       43.95       41.40      5.37 o 
   4   6  16       14.36       12.84      4.19 o 
   5   6  16       29.63       29.35      6.89 o 
   6   6  16       16.48       17.15      4.50 o 
   7   6  16       63.71       60.74      6.31 o 
   8   6  16      323.29      351.02     13.39 o 
   9   6  16        3.64       -1.84      4.85 o 
  10   6  16        0.42       -6.50      5.00 o 
  11   6  16       25.86       19.38      7.11 o 
   1   7  16        3.57        4.94      3.58 o 
   2   7  16        0.09       -2.43      3.83 o 
   3   7  16        0.30        0.80      4.01 o 
   4   7  16       51.42       45.87      5.99 o 
   5   7  16       46.92       40.18      5.83 o 
   6   7  16      155.77      160.66      9.39 o 
   7   7  16       10.55        9.30      4.87 o 
   8   7  16      101.09      110.30      8.35 o 
   9   7  16       44.59       52.25      8.15 o 
  10   7  16        6.71        2.95      9.48 o 
   0   8  16      155.37      143.66     11.30 o 
   1   8  16       50.05       57.10      7.55 o 
   2   8  16        6.79        8.10      5.21 o 
   3   8  16       15.32       19.82      5.19 o 
   4   8  16       14.24       15.21      5.18 o 
   5   8  16       25.49       34.49      6.13 o 
   6   8  16        3.99        2.21      5.31 o 
   7   8  16       42.11       31.64      7.85 o 
   8   8  16       88.63       63.16      8.44 o 
   1   9  16        3.74       -1.88      5.60 o 
   2   9  16        0.41        2.02      5.91 o 
   3   9  16        0.54        5.25      5.98 o 
   4   9  16       96.67       77.76     12.43 o 
   5   9  16        0.47       -4.22      5.55 o 
   1   1  17      440.61      431.70     10.10 o 
   2   1  17      338.52      318.59     10.69 o 
   3   1  17       31.30       41.22      4.17 o 
   4   1  17        0.03       -0.51      2.09 o 
   5   1  17      340.06      301.66      7.70 o 
   6   1  17      365.76      361.12      9.64 o 
   7   1  17      263.94      251.43     11.72 o 
   8   1  17      133.04      140.37      8.90 o 
   9   1  17       71.95       76.37      6.57 o 
  10   1  17        0.91       -0.96      3.85 o 
  11   1  17      292.36      290.44     11.79 o 
  12   1  17      135.07      124.59      8.69 o 
  13   1  17       45.35       45.12      7.29 o 
  14   1  17       65.17       53.92      8.10 o 
   0   2  17      712.79      741.75     23.04 o 
   1   2  17      196.48      178.09      6.89 o 
   2   2  17      142.24      140.09      7.01 o 
   3   2  17       19.39       11.95      3.07 o 
   4   2  17      562.03      560.96     11.16 o 
   5   2  17       57.41       46.64      4.31 o 
   6   2  17       33.76       35.30      6.24 o 
   7   2  17      150.69      131.00      6.79 o 
   8   2  17        6.23        9.01      4.91 o 
   9   2  17      317.74      299.23     11.71 o 
  10   2  17        4.48       -1.14      3.99 o 
  11   2  17       30.25       28.33      5.52 o 
  12   2  17      245.06      245.39     11.84 o 
  13   2  17       57.05       71.45     10.70 o 
  14   2  17        5.07        3.44      5.81 o 
   1   3  17      116.13      136.82      6.50 o 
   2   3  17      853.84      916.07     17.18 o 
   3   3  17       41.35       26.12      3.59 o 
   4   3  17       60.17       51.83      7.80 o 
   5   3  17       44.90       55.37      4.53 o 
   6   3  17       97.13       82.92      5.31 o 
   7   3  17        4.64        2.54      3.50 o 
   8   3  17        9.31       12.31      3.85 o 
   9   3  17        2.77        7.13      4.35 o 
  10   3  17       68.95       73.22      6.97 o 
  11   3  17        0.51       -0.74      4.36 o 
  12   3  17      170.94      203.73     12.70 o 
  13   3  17       56.89       60.96      8.12 o 
   0   4  17      502.56      461.57     18.22 o 
   1   4  17       33.59       31.16      3.58 o 
   2   4  17        7.32        2.56      2.71 o 
   3   4  17       50.98       33.97      3.82 o 
   4   4  17       98.98      100.25      6.46 o 
   5   4  17      680.16      675.61     15.50 o 
   6   4  17       49.17       48.15      8.10 o 
   7   4  17        0.23       -2.67      3.68 o 
   8   4  17        2.83       -0.10      3.36 o 
   9   4  17        3.74        5.80      3.64 o 
  10   4  17       29.93       19.17      4.84 o 
  11   4  17      297.70      311.26     13.56 o 
  12   4  17        2.12       -4.41      5.51 o 
  13   4  17      199.46      221.31     16.26 o 
   1   5  17     1094.70      942.91     18.45 o 
   2   5  17       71.28       68.55      5.05 o 
   3   5  17       29.43       22.51      4.24 o 
   4   5  17      134.72      154.32      8.21 o 
   5   5  17        8.63        9.45      4.03 o 
   6   5  17        6.15        4.59      3.78 o 
   7   5  17        2.46        0.14      4.79 o 
   8   5  17        6.52       12.29      4.43 o 
   9   5  17       44.91       44.26      5.73 o 
  10   5  17      311.50      297.86     16.01 o 
  11   5  17      139.38      113.87     10.64 o 
  12   5  17      114.44      142.89     10.51 o 
   0   6  17      175.97      143.48     10.16 o 
   1   6  17        5.16       -0.43      3.12 o 
   2   6  17       21.86       25.13      4.61 o 
   3   6  17       76.53       73.29      6.31 o 
   4   6  17        2.05        5.08      4.04 o 
   5   6  17       23.59       37.91      5.43 o 
   6   6  17        6.14        4.67      4.31 o 
   7   6  17       15.21        4.83      4.51 o 
   8   6  17       92.00      103.18      7.78 o 
   9   6  17      133.29      141.22      9.05 o 
  10   6  17        0.21       -3.44      5.17 o 
  11   6  17        3.41       -2.10      5.98 o 
   1   7  17       57.14       47.56      6.58 o 
   2   7  17       84.87       88.09      7.99 o 
   3   7  17        3.14        0.25      4.18 o 
   4   7  17       85.94       99.67      7.77 o 
   5   7  17       66.99       64.11      7.23 o 
   6   7  17        2.32       -0.25      4.41 o 
   7   7  17        3.43       10.86      5.24 o 
   8   7  17      148.23      152.66     10.83 o 
   9   7  17      278.74      271.60     14.34 o 
   0   8  17      226.79      220.30     25.70 o 
   1   8  17       15.05       14.72      5.80 o 
   2   8  17       15.34        8.97      5.55 o 
   3   8  17        0.87        0.06      5.06 o 
   4   8  17        5.38       -0.86      4.59 o 
   5   8  17       38.69       17.53      6.19 o 
   6   8  17       12.24       17.52      5.68 o 
   7   8  17      222.97      212.25     11.60 o 
   1   9  17       26.60       27.19     10.20 o 
   2   9  17        7.72       18.31      6.56 o 
   3   9  17        0.00       -3.08      5.93 o 
   4   9  17      158.63      163.44     12.05 o 
   0   0  18     3902.47     4012.54    128.26 o 
   1   0  18      664.56      658.78     21.23 o 
   2   0  18     1070.78     1023.61     23.46 o 
   3   0  18       10.81        8.33      3.68 o 
   4   0  18       34.12       35.76      7.38 o 
   5   0  18      328.54      357.42     15.50 o 
   6   0  18      256.05      253.20     13.70 o 
   7   0  18      108.14      101.12     10.15 o 
   8   0  18      522.21      444.07     43.60 o 
   9   0  18      163.04      142.96     12.32 o 
  10   0  18      232.59      201.22     14.56 o 
  11   0  18       52.02       73.70      9.90 o 
  12   0  18       88.38      120.79     12.33 o 
  13   0  18        6.27       -4.81     12.67 o 
  14   0  18      490.65      510.72     31.33 o 
   1   1  18       87.89       76.21      5.52 o 
   2   1  18        1.50        1.93      2.55 o 
   3   1  18      493.71      487.22     12.47 o 
   4   1  18        0.06       -1.99      2.89 o 
   5   1  18      131.78      131.04      5.77 o 
   6   1  18      210.88      195.40      7.95 o 
   7   1  18       86.74       91.21      6.79 o 
   8   1  18        1.98       -6.58      3.29 o 
   9   1  18       69.84       75.33      6.64 o 
  10   1  18      520.65      481.91     14.43 o 
  11   1  18        5.25        2.34      4.48 o 
  12   1  18      127.31      122.61      8.81 o 
  13   1  18       98.65      111.80     10.06 o 
   0   2  18       10.39       11.78      4.63 o 
   1   2  18        7.55        8.50      2.80 o 
   2   2  18      472.56      419.90     10.31 o 
   3   2  18     1141.36     1105.15     19.70 o 
   4   2  18      282.12      251.86      9.64 o 
   5   2  18      178.48      182.35      7.81 o 
   6   2  18        6.93       12.29      3.80 o 
   7   2  18       16.48       12.12      3.54 o 
   8   2  18     1514.93     1381.01     27.69 o 
   9   2  18        5.25       11.92      4.46 o 
  10   2  18        3.34        5.59      4.44 o 
  11   2  18       23.20       29.32      5.75 o 
  12   2  18        0.01       -1.22      4.67 o 
  13   2  18       95.74      118.07     21.07 o 
   1   3  18       14.67       17.58      3.30 o 
   2   3  18       74.59       66.42      4.97 o 
   3   3  18      233.33      192.62      7.75 o 
   4   3  18       17.08       18.89      4.34 o 
   5   3  18       11.78       -0.26      3.52 o 
   6   3  18      274.75      268.56     11.82 o 
   7   3  18      196.82      204.15      8.94 o 
   8   3  18       14.41       14.94      4.07 o 
   9   3  18      132.21      123.72      8.52 o 
  10   3  18       62.16       61.59     13.91 o 
  11   3  18      208.62      214.36     16.42 o 
  12   3  18       13.26       19.76      6.43 o 
  13   3  18        3.45        3.92      5.94 o 
   0   4  18        2.76        2.38      5.98 o 
   1   4  18      364.61      325.96     10.80 o 
   2   4  18        3.22        1.60      2.78 o 
   3   4  18       35.05       26.68      4.42 o 
   4   4  18      536.81      507.96     12.86 o 
   5   4  18      686.38      700.17     15.94 o 
   6   4  18       89.74       84.85      6.48 o 
   7   4  18       48.33       48.84      5.37 o 
   8   4  18       27.52       28.67      4.83 o 
   9   4  18        1.15       -0.76      3.99 o 
  10   4  18       41.13       45.63      6.78 o 
  11   4  18        0.45       -2.34      5.64 o 
  12   4  18        2.01       -1.55      5.58 o 
   1   5  18        0.51       -4.03      3.15 o 
   2   5  18        5.27        3.28      3.09 o 
   3   5  18      103.23       77.74      6.24 o 
   4   5  18        3.84        4.53      3.74 o 
   5   5  18       76.10       61.63      6.05 o 
   6   5  18       14.38       15.61      4.48 o 
   7   5  18      120.54      127.65      8.03 o 
   8   5  18        3.71        6.64      4.41 o 
   9   5  18        0.59       -1.00      4.15 o 
  10   5  18      156.73      155.91     10.42 o 
  11   5  18       21.15       11.19      6.65 o 
   0   6  18       52.50       70.16      8.59 o 
   1   6  18       68.93       58.64      5.25 o 
   2   6  18       19.79       17.22      5.02 o 
   3   6  18       37.24       37.16      5.33 o 
   4   6  18       16.01       26.53      5.11 o 
   5   6  18      111.16      136.14     10.17 o 
   6   6  18       12.18       12.01      4.82 o 
   7   6  18        0.19       -0.09      4.33 o 
   8   6  18       75.57      110.65      8.15 o 
   9   6  18        2.83        0.55      4.56 o 
  10   6  18        2.26        4.29      5.57 o 
   1   7  18      175.56      159.79     10.27 o 
   2   7  18      252.44      315.39     18.11 o 
   3   7  18       22.67       22.38      5.26 o 
   4   7  18        9.16       14.78      5.13 o 
   5   7  18       60.64       58.81      6.71 o 
   6   7  18      180.54      215.27     11.08 o 
   7   7  18       19.30       19.41      5.45 o 
   8   7  18        3.53        2.34      5.08 o 
   9   7  18       87.58       92.83      9.42 o 
   0   8  18        0.92       -5.34     10.61 o 
   1   8  18      300.29      281.35     14.10 o 
   2   8  18       86.36      123.48     10.09 o 
   3   8  18       41.79       39.73      7.25 o 
   4   8  18      162.50      221.85     13.17 o 
   5   8  18        0.20       -7.07      5.01 o 
   6   8  18       89.56      112.83      9.06 o 
   7   8  18        0.47       -1.85      5.17 o 
   1   9  18        0.00        6.37      8.99 o 
   2   9  18       13.36       16.41      6.62 o 
   3   9  18        0.00        6.85      6.38 o 
   1   1  19       88.65       88.71      6.01 o 
   2   1  19      533.76      496.89     11.50 o 
   3   1  19      259.33      263.31      8.17 o 
   4   1  19      417.80      423.94      9.68 o 
   5   1  19     1127.24     1016.19     19.08 o 
   6   1  19     1497.08     1421.60     24.58 o 
   7   1  19      120.04      111.96      9.66 o 
   8   1  19        3.93        2.99      3.94 o 
   9   1  19      670.94      638.37     16.98 o 
  10   1  19       63.45       68.43      6.85 o 
  11   1  19      128.69      135.92      9.28 o 
  12   1  19       21.47       21.72      5.66 o 
  13   1  19        0.61       -1.52      4.99 o 
   0   2  19       62.48       71.86      8.15 o 
   1   2  19       36.42       35.58      4.50 o 
   2   2  19       59.49       53.68      4.92 o 
   3   2  19      251.70      227.46      8.59 o 
   4   2  19      646.90      601.88     13.32 o 
   5   2  19      181.34      167.98     11.77 o 
   6   2  19        7.90       11.89      3.56 o 
   7   2  19      155.66      148.50      7.97 o 
   8   2  19        9.18        9.61      4.52 o 
   9   2  19      155.48      143.31      9.10 o 
  10   2  19       62.15       60.03      6.80 o 
  11   2  19        3.15        3.10      4.74 o 
  12   2  19       40.05       53.05      7.14 o 
  13   2  19        4.96        5.19      6.23 o 
   1   3  19       24.06       17.10      3.95 o 
   2   3  19      315.05      286.21      8.96 o 
   3   3  19        9.10        2.34      3.23 o 
   4   3  19       44.99       40.22      5.13 o 
   5   3  19        6.32        3.26      3.57 o 
   6   3  19      108.52      108.60      7.66 o 
   7   3  19        0.37       -6.35      3.17 o 
   8   3  19      315.09      318.21     10.50 o 
   9   3  19       16.18       11.58      4.90 o 
  10   3  19       12.90       12.59      5.07 o 
  11   3  19      108.86      120.21      9.12 o 
  12   3  19       34.39       45.70      7.89 o 
   0   4  19       23.93       35.82      7.03 o 
   1   4  19        2.05       -0.70      3.34 o 
   2   4  19        0.10       -0.12      3.01 o 
   3   4  19        1.88        2.57      3.70 o 
   4   4  19       85.48       72.77      8.59 o 
   5   4  19        0.39        0.67      3.64 o 
   6   4  19       39.58       37.95      5.13 o 
   7   4  19        1.17       -2.89      3.61 o 
   8   4  19      234.52      250.94     12.29 o 
   9   4  19       57.26       50.13      8.03 o 
  10   4  19      114.57      106.59     10.35 o 
  11   4  19        8.19       -2.06      5.69 o 
  12   4  19       49.51       64.67      9.01 o 
   1   5  19        0.45        2.02      3.36 o 
   2   5  19        4.89        4.70      4.06 o 
   3   5  19        9.22        5.52      4.05 o 
   4   5  19        0.48       -2.13      3.71 o 
   5   5  19       13.34       10.74      4.40 o 
   6   5  19        2.39        1.76      3.95 o 
   7   5  19       30.63       35.18      5.55 o 
   8   5  19       45.12       56.51      6.37 o 
   9   5  19        0.49        1.48      4.43 o 
  10   5  19      148.38      173.36     11.08 o 
  11   5  19      147.09      132.62     17.22 o 
   0   6  19      414.67      396.08     15.36 o 
   1   6  19      111.75      108.70      6.98 o 
   2   6  19      119.29      113.82     14.41 o 
   3   6  19       14.97       11.55      4.57 o 
   4   6  19       66.44       71.60      6.74 o 
   5   6  19       38.78       37.07      5.71 o 
   6   6  19       42.58       68.01      6.74 o 
   7   6  19      233.57      268.35     12.06 o 
   8   6  19       33.34       30.20      5.78 o 
   9   6  19        3.02       -8.50      4.56 o 
  10   6  19       77.56       90.27     25.94 o 
   1   7  19        2.98        2.81      4.90 o 
   2   7  19        3.35       -1.72      4.69 o 
   3   7  19        7.53        7.31      5.41 o 
   4   7  19        7.77        4.10      4.62 o 
   5   7  19        0.07       -2.27      4.44 o 
   6   7  19       15.27       33.30      6.16 o 
   7   7  19        1.09        0.71      4.93 o 
   8   7  19       49.40       58.65      7.35 o 
   0   8  19       70.06       47.84     15.24 o 
   1   8  19        5.47        1.99      5.40 o 
   2   8  19      120.35      150.41     11.07 o 
   3   8  19        0.06        4.92      5.76 o 
   4   8  19        8.92        5.86      5.97 o 
   5   8  19       11.69       22.72      6.04 o 
   6   8  19       26.80        9.32      5.69 o 
   0   0  20      894.83      826.46     36.66 o 
   1   0  20      628.57      562.32     20.49 o 
   2   0  20     2199.28     2113.66     52.81 o 
   3   0  20      486.56      491.14     18.77 o 
   4   0  20      839.66      813.89     20.91 o 
   5   0  20       85.79       75.33      6.98 o 
   6   0  20      262.81      249.96     15.67 o 
   7   0  20       27.38       18.56      6.73 o 
   8   0  20       85.52       83.96     10.21 o 
   9   0  20       60.60       68.84      9.74 o 
  10   0  20      157.50      146.82     15.24 o 
  11   0  20      111.39      127.27     12.93 o 
  12   0  20      221.55      195.15     15.97 o 
  13   0  20      202.97      220.78     17.32 o 
   1   1  20      589.19      590.64     15.21 o 
   2   1  20       52.02       57.94      5.33 o 
   3   1  20       92.67       85.29      5.54 o 
   4   1  20     1407.80     1333.11     21.12 o 
   5   1  20      230.11      215.86      8.63 o 
   6   1  20      224.77      218.90      8.84 o 
   7   1  20      141.94      120.26      8.14 o 
   8   1  20        5.79        8.08      4.45 o 
   9   1  20        3.67       10.16      4.55 o 
  10   1  20       63.50       64.58      7.00 o 
  11   1  20        3.33        7.93      4.89 o 
  12   1  20       31.84       34.52      6.37 o 
  13   1  20       21.65       10.20      5.82 o 
   0   2  20       29.32       29.97      6.41 o 
   1   2  20      283.82      320.52     10.56 o 
   2   2  20      574.98      526.72     13.84 o 
   3   2  20      244.60      243.88      8.45 o 
   4   2  20       43.39       51.43      5.54 o 
   5   2  20      650.27      643.68     16.61 o 
   6   2  20       40.85       40.76      4.74 o 
   7   2  20      129.10      132.35      7.43 o 
   8   2  20      621.28      600.10     16.54 o 
   9   2  20        5.24       10.22      5.63 o 
  10   2  20       33.57       26.38      7.96 o 
  11   2  20      237.02      263.28     16.07 o 
  12   2  20       50.65       67.92      7.78 o 
   1   3  20       19.31       12.20      4.71 o 
   2   3  20      295.52      254.96     10.13 o 
   3   3  20       96.11       77.46      5.56 o 
   4   3  20       26.17       17.74      4.59 o 
   5   3  20      158.10      141.62      8.59 o 
   6   3  20      129.82      111.21      7.94 o 
   7   3  20       53.11       38.58      6.04 o 
   8   3  20       59.37       74.42      7.23 o 
   9   3  20       32.74       30.73      5.85 o 
  10   3  20      141.06      130.29      9.29 o 
  11   3  20       40.93       46.75      6.85 o 
  12   3  20        5.10        8.36      7.38 o 
   0   4  20      155.69      153.50     12.23 o 
   1   4  20       77.60       61.34      5.97 o 
   2   4  20       26.05       25.13      4.61 o 
   3   4  20       15.30       19.55      4.67 o 
   4   4  20       75.55       76.12      7.23 o 
   5   4  20       22.31       16.52      4.89 o 
   6   4  20       66.95       68.62      8.81 o 
   7   4  20       56.05       64.51      6.89 o 
   8   4  20        4.22        1.27      4.68 o 
   9   4  20       47.40       40.45      7.33 o 
  10   4  20        7.79       14.26      6.44 o 
  11   4  20       79.63       76.04      9.40 o 
   1   5  20       50.85       54.04      5.96 o 
   2   5  20       25.78       35.88      6.25 o 
   3   5  20        6.17        3.55      3.87 o 
   4   5  20      386.44      372.62     15.20 o 
   5   5  20        1.04       -0.45      3.79 o 
   6   5  20        9.71        7.07      4.50 o 
   7   5  20       53.16       77.37      7.04 o 
   8   5  20       51.79       58.74      6.88 o 
   9   5  20       60.26       60.57      7.73 o 
  10   5  20       20.85       36.15     16.14 o 
   0   6  20        1.27        0.22      6.12 o 
   1   6  20      127.84      151.27      9.74 o 
   2   6  20       44.92       45.70      6.44 o 
   3   6  20       53.16       50.93      6.95 o 
   4   6  20       71.73       60.30      6.50 o 
   5   6  20      118.90      139.89      8.87 o 
   6   6  20       10.66       13.82      5.13 o 
   7   6  20       83.65      110.16      9.65 o 
   8   6  20        5.47        5.91      4.91 o 
   9   6  20       42.08       55.22      7.06 o 
   1   7  20        2.41       -1.00      4.75 o 
   2   7  20       21.53       26.69      6.28 o 
   3   7  20       77.62       91.30      8.90 o 
   4   7  20        0.03       -2.90      4.93 o 
   5   7  20        9.54       17.74      5.47 o 
   6   7  20       24.20       23.91      5.98 o 
   7   7  20       49.76       61.40      7.43 o 
   0   8  20        6.92        0.98     10.93 o 
   1   8  20        2.43       10.52     13.23 o 
   2   8  20        1.44        9.36      8.92 o 
   3   8  20        0.25       -4.20      5.67 o 
   4   8  20        4.25        5.15      6.12 o 
   5   8  20        2.48        0.68      6.07 o 
   1   1  21        0.56       -0.09      3.27 o 
   2   1  21      212.25      208.55      9.63 o 
   3   1  21       72.10       76.98      6.26 o 
   4   1  21      666.11      626.90     14.05 o 
   5   1  21        9.34       13.48      4.28 o 
   6   1  21        6.41        5.29      3.56 o 
   7   1  21        0.27        1.55      3.92 o 
   8   1  21        0.26        4.53      4.54 o 
   9   1  21        3.94        2.99      4.52 o 
  10   1  21       13.03       16.74      5.77 o 
  11   1  21       19.08       10.74      5.44 o 
  12   1  21      168.32      183.63     11.36 o 
   0   2  21     1761.77     1748.79     46.25 o 
   1   2  21       18.85       14.38      3.91 o 
   2   2  21      182.36      174.68      8.88 o 
   3   2  21      136.95      115.30      7.57 o 
   4   2  21       48.42       47.41      5.52 o 
   5   2  21      308.85      318.57     11.39 o 
   6   2  21        4.17        8.95      4.16 o 
   7   2  21       25.59       18.47      4.97 o 
   8   2  21        5.26        7.42      4.54 o 
   9   2  21       59.77       53.22      6.74 o 
  10   2  21       16.07       10.95      5.17 o 
  11   2  21      248.77      263.71     15.41 o 
  12   2  21        0.00       -4.78      5.12 o 
   1   3  21      334.09      287.11     12.27 o 
   2   3  21        3.49       -0.36      3.33 o 
   3   3  21       20.96       18.33      4.28 o 
   4   3  21      193.35      191.59     10.01 o 
   5   3  21       73.03       60.22      6.38 o 
   6   3  21       57.01       65.28      6.77 o 
   7   3  21      152.00      154.82      9.49 o 
   8   3  21       69.72       85.20      9.07 o 
   9   3  21       14.06        3.33      5.63 o 
  10   3  21       89.07       87.99      8.35 o 
  11   3  21      323.56      342.61     17.06 o 
   0   4  21      181.52      161.84     12.83 o 
   1   4  21       10.14       10.69      4.03 o 
   2   4  21       17.66       19.08      4.36 o 
   3   4  21        0.63        1.59      5.42 o 
   4   4  21       15.44       18.21      4.90 o 
   5   4  21      350.94      359.19     12.96 o 
   6   4  21       11.24       18.41      5.72 o 
   7   4  21        7.76        7.06      5.11 o 
   8   4  21        1.13        8.84      5.89 o 
   9   4  21      324.33      366.97     21.00 o 
  10   4  21      121.00      133.96     11.45 o 
  11   4  21        8.35        5.33      6.59 o 
   1   5  21      170.75      191.46     10.30 o 
   2   5  21      268.05      312.43     14.06 o 
   3   5  21        1.04        0.34      4.93 o 
   4   5  21        0.00       -4.92      4.19 o 
   5   5  21       73.26       80.17     13.95 o 
   6   5  21       15.44        8.76      5.04 o 
   7   5  21       35.08       43.02      6.64 o 
   8   5  21      105.65      106.91      9.08 o 
   9   5  21        1.70       -0.49      5.99 o 
  10   5  21       33.32       43.97      8.41 o 
   0   6  21      171.18      187.00     15.03 o 
   1   6  21        1.15       -7.93      4.81 o 
   2   6  21       63.53       71.72      7.70 o 
   3   6  21       52.78       72.48      7.96 o 
   4   6  21       23.77       22.17      8.18 o 
   5   6  21        0.42        3.70      6.15 o 
   6   6  21       10.17        0.50      4.73 o 
   7   6  21       20.84       16.78      5.44 o 
   8   6  21       21.91       28.15      5.95 o 
   9   6  21        8.05       13.21      5.64 o 
   1   7  21       82.59       68.62      7.78 o 
   2   7  21        1.73        4.34      5.20 o 
   3   7  21       59.79       73.50      8.45 o 
   4   7  21        0.13       -6.05      5.24 o 
   5   7  21        9.48        2.00      5.49 o 
   6   7  21       18.80        9.21      5.70 o 
   7   7  21       29.25       33.25      6.59 o 
   0   8  21        2.31       -1.37     10.68 o 
   1   8  21        1.87       -4.09      7.50 o 
   2   8  21       13.55       10.99      7.82 o 
   3   8  21        2.59        0.03      6.14 o 
   4   8  21       50.24       70.93      8.91 o 
   0   0  22       15.78        7.67      7.49 o 
   1   0  22      225.64      212.16     13.97 o 
   2   0  22      549.91      515.20     23.46 o 
   3   0  22      348.39      367.64     16.77 o 
   4   0  22      809.20      750.67     25.37 o 
   5   0  22      201.01      213.34     11.46 o 
   6   0  22        8.59       14.11      7.39 o 
   7   0  22      220.03      208.13     30.60 o 
   8   0  22      125.43      125.25     12.57 o 
   9   0  22       85.44       75.48     10.73 o 
  10   0  22        0.01       15.22      7.71 o 
  11   0  22        0.52       -2.91      7.25 o 
  12   0  22       29.31       33.46      9.43 o 
   1   1  22      252.86      261.35     10.04 o 
   2   1  22      185.38      176.25      9.13 o 
   3   1  22       80.24       93.84      6.95 o 
   4   1  22       28.09       27.06      4.71 o 
   5   1  22       68.28       77.74      7.33 o 
   6   1  22      309.99      299.91     14.28 o 
   7   1  22       58.25       54.52      6.44 o 
   8   1  22       10.51       16.85      5.23 o 
   9   1  22       75.61       84.15      7.92 o 
  10   1  22       13.81       19.18      5.68 o 
  11   1  22       36.26       26.58      6.31 o 
  12   1  22      251.05      258.08     13.43 o 
   0   2  22       40.25       47.88      7.96 o 
   1   2  22      119.09      145.62      9.42 o 
   2   2  22      119.16      115.99      7.65 o 
   3   2  22       19.77       20.00      4.38 o 
   4   2  22      193.80      168.67     12.50 o 
   5   2  22      830.04      787.59     19.31 o 
   6   2  22        0.26       -3.72      3.90 o 
   7   2  22        3.53        1.83      5.20 o 
   8   2  22        7.55        6.33      4.94 o 
   9   2  22        5.17        3.30      4.96 o 
  10   2  22        3.25        3.65      5.15 o 
  11   2  22       28.72       32.59      6.71 o 
   1   3  22       33.33       32.92      4.96 o 
   2   3  22        0.82       -2.57      3.46 o 
   3   3  22        1.71        2.34      4.54 o 
   4   3  22       84.49       74.17      7.17 o 
   5   3  22      128.95      130.92      8.81 o 
   6   3  22      687.69      697.42     18.44 o 
   7   3  22       14.41        9.55      4.69 o 
   8   3  22        1.65        0.04      5.31 o 
   9   3  22        8.30       13.49      6.46 o 
  10   3  22       54.88       41.20      7.99 o 
  11   3  22       11.42        4.13      5.66 o 
   0   4  22      178.62      166.64     16.58 o 
   1   4  22      134.08      124.40      8.24 o 
   2   4  22       20.17       15.77      5.59 o 
   3   4  22       59.65       62.10      9.35 o 
   4   4  22       71.73       74.40      8.62 o 
   5   4  22       48.52       46.96      6.47 o 
   6   4  22       14.93       11.41      5.24 o 
   7   4  22      104.77      121.35      9.26 o 
   8   4  22      774.78      778.01     24.10 o 
   9   4  22       63.28       69.30      9.13 o 
  10   4  22       89.58       86.95     11.79 o 
   1   5  22        7.02        5.63      4.23 o 
   2   5  22        0.01       -2.79      6.29 o 
   3   5  22      133.25      129.73     13.51 o 
   4   5  22        5.63        3.41     10.61 o 
   5   5  22       12.45       11.98      5.42 o 
   6   5  22       83.87      108.95      9.08 o 
   7   5  22       18.37       16.99      5.88 o 
   8   5  22      120.50      132.85     10.03 o 
   9   5  22        1.03      -10.03      5.68 o 
   0   6  22        3.11        4.73      6.63 o 
   1   6  22       20.43       25.80      6.49 o 
   2   6  22       57.07       80.94      9.47 o 
   3   6  22        4.55        3.40      5.90 o 
   4   6  22       63.37       75.55      8.27 o 
   5   6  22      240.38      273.85     14.23 o 
   6   6  22       17.35       11.32      7.21 o 
   7   6  22        4.67        3.69      5.13 o 
   8   6  22       38.24       42.32      6.80 o 
   1   7  22        2.31       13.85      6.71 o 
   2   7  22        0.16       -4.02      4.87 o 
   3   7  22       19.45       30.25      7.13 o 
   4   7  22       26.53       39.28     11.20 o 
   5   7  22       84.44       79.85      9.10 o 
   6   7  22       20.12       27.97      7.15 o 
   0   8  22      160.57      172.75     24.78 o 
   1   8  22       59.63       70.33     13.05 o 
   2   8  22       29.86       45.16      9.69 o 
   1   1  23        0.08       -0.22      3.55 o 
   2   1  23     1106.27     1064.03     23.00 o 
   3   1  23       92.74       78.16      6.65 o 
   4   1  23      258.96      246.11     10.43 o 
   5   1  23      225.96      258.12     13.11 o 
   6   1  23      279.39      291.89     21.04 o 
   7   1  23       66.08       62.65      8.15 o 
   8   1  23       80.13       73.28      7.49 o 
   9   1  23       54.46       51.94      6.98 o 
  10   1  23        7.04       16.72      5.80 o 
  11   1  23       15.11       15.37      6.11 o 
   0   2  23      213.37      188.84     13.80 o 
   1   2  23        0.08        7.04      3.79 o 
   2   2  23      102.05       95.41      7.29 o 
   3   2  23      201.19      215.89     10.43 o 
   4   2  23        9.64        3.52      4.82 o 
   5   2  23      256.37      225.27     11.17 o 
   6   2  23       23.39       21.65      6.05 o 
   7   2  23        2.13        2.07      5.96 o 
   8   2  23      136.03      132.01     10.87 o 
   9   2  23        7.78        8.72      5.88 o 
  10   2  23        0.18        1.22      5.16 o 
  11   2  23       10.09        9.28      6.04 o 
   1   3  23      244.14      247.07     11.70 o 
   2   3  23       54.09       55.65      6.02 o 
   3   3  23        0.13        2.37      4.90 o 
   4   3  23        1.45       -1.15      4.89 o 
   5   3  23       43.91       46.86      7.18 o 
   6   3  23        5.46        6.91      4.89 o 
   7   3  23      147.84      148.69     11.45 o 
   8   3  23       56.19       73.22      9.09 o 
   9   3  23      146.69      139.98     11.82 o 
  10   3  23      141.12      155.55     12.40 o 
   0   4  23       61.47       97.46     10.76 o 
   1   4  23      124.92      127.02      8.70 o 
   2   4  23       66.58       78.97      9.63 o 
   3   4  23       18.71       35.02      8.17 o 
   4   4  23       58.26       63.14      8.11 o 
   5   4  23       40.72       44.60      6.37 o 
   6   4  23       14.39       19.81      5.68 o 
   7   4  23       21.10       28.21      6.21 o 
   8   4  23       14.25       19.12      7.21 o 
   9   4  23       30.84       25.90      7.59 o 
  10   4  23      113.94      134.87     12.06 o 
   1   5  23       49.99       41.87      7.34 o 
   2   5  23      190.15      206.94     13.28 o 
   3   5  23        0.38       -5.51      4.96 o 
   4   5  23       32.84       42.78      7.71 o 
   5   5  23        0.49        3.81      5.84 o 
   6   5  23        0.24        1.15      5.13 o 
   7   5  23        2.10        3.74      5.36 o 
   8   5  23       94.12      113.91      9.72 o 
   9   5  23        1.28        9.29      6.86 o 
   0   6  23       41.40       18.68     11.65 o 
   1   6  23       15.00       22.44     10.12 o 
   2   6  23       44.74       62.43      8.93 o 
   3   6  23       12.76       22.27      7.13 o 
   4   6  23       24.23       15.94      7.22 o 
   5   6  23       55.27       64.27      9.28 o 
   6   6  23       23.48       25.90      7.79 o 
   7   6  23        1.43        2.95      5.74 o 
   1   7  23        4.38        9.53      7.95 o 
   2   7  23       16.87        8.28     11.03 o 
   3   7  23      106.03      116.63     11.77 o 
   4   7  23       10.86       20.79      9.09 o 
   5   7  23       55.06       49.03      8.33 o 
   0   0  24       34.66       37.64     10.72 o 
   1   0  24      115.92      134.28     20.98 o 
   2   0  24      398.12      341.10     24.19 o 
   3   0  24      670.00      636.60     32.93 o 
   4   0  24        3.95        7.39      6.20 o 
   5   0  24      419.15      488.27     30.94 o 
   6   0  24        8.43        6.83      8.59 o 
   7   0  24       23.03       23.58     11.32 o 
   8   0  24        4.57        6.62     13.45 o 
   9   0  24        1.21       -7.21      6.69 o 
  10   0  24        0.10       -5.50      7.04 o 
  11   0  24     1029.37     1087.82     37.44 o 
   1   1  24       58.31       65.56      6.29 o 
   2   1  24      137.67      126.73      8.20 o 
   3   1  24       29.72       30.09      5.20 o 
   4   1  24      138.04      128.03     10.34 o 
   5   1  24      188.35      171.65     11.58 o 
   6   1  24       75.27       82.20     11.11 o 
   7   1  24      274.00      298.71     15.08 o 
   8   1  24        8.42        7.63      8.34 o 
   9   1  24        3.54        0.05      5.19 o 
  10   1  24      132.64      156.02     11.37 o 
  11   1  24        6.41       14.15      7.30 o 
   0   2  24      333.37      296.05     15.74 o 
   1   2  24       84.33       73.55      6.82 o 
   2   2  24      318.25      318.76     11.99 o 
   3   2  24       17.08       19.15      4.75 o 
   4   2  24      128.28      119.59      9.87 o 
   5   2  24      150.36      165.04     11.52 o 
   6   2  24        3.97       -4.93      4.27 o 
   7   2  24      231.01      244.34     25.64 o 
   8   2  24        7.06        9.72      6.43 o 
   9   2  24        0.47        6.81      6.30 o 
  10   2  24       92.82      111.91     11.06 o 
   1   3  24      210.40      189.63     12.08 o 
   2   3  24       87.92       93.15     11.61 o 
   3   3  24      153.30      156.67     11.18 o 
   4   3  24        7.60       10.20      5.43 o 
   5   3  24       22.85       23.20      6.64 o 
   6   3  24       17.60       21.47      5.74 o 
   7   3  24      211.75      222.92     14.09 o 
   8   3  24       60.38       66.16      9.09 o 
   9   3  24       26.64       40.70      8.26 o 
  10   3  24        2.84        4.48      6.71 o 
   0   4  24        0.45        0.90      5.98 o 
   1   4  24      111.97       95.74      7.83 o 
   2   4  24       77.24       96.55     10.96 o 
   3   4  24       49.52       51.39      7.74 o 
   4   4  24       52.97       57.88      8.09 o 
   5   4  24        5.70        0.39      5.46 o 
   6   4  24        9.28        0.83      4.87 o 
   7   4  24       19.97       19.87      6.22 o 
   8   4  24       19.92       72.82     33.16 o 
   9   4  24        0.44       -1.93      6.14 o 
   1   5  24        0.15        4.02      5.42 o 
   2   5  24        4.55        9.21      5.85 o 
   3   5  24       37.91       52.05      8.11 o 
   4   5  24        0.18       -0.02      5.60 o 
   5   5  24      118.71      142.70     12.23 o 
   6   5  24      154.79      175.17     13.29 o 
   7   5  24       15.05       17.94      6.30 o 
   8   5  24        0.22       -3.30      6.34 o 
   0   6  24      182.47      194.18     23.79 o 
   1   6  24        5.69        8.44      6.54 o 
   2   6  24       18.02       19.87      8.26 o 
   3   6  24       32.18       39.49      8.22 o 
   4   6  24       56.38       63.72      9.37 o 
   5   6  24       29.57       52.90      9.06 o 
   6   6  24        9.80       12.37      7.22 o 
   1   7  24       58.67       65.00     12.25 o 
   2   7  24       24.33       22.98      7.71 o 
   3   7  24      197.04      255.93     16.64 o 
   1   1  25        1.21        5.22      4.24 o 
   2   1  25      106.25      114.33     11.17 o 
   3   1  25       67.23       73.50      6.82 o 
   4   1  25      717.08      684.66     22.49 o 
   5   1  25       56.35       54.74      7.73 o 
   6   1  25       70.95       68.49     10.71 o 
   7   1  25        5.94       -2.29      6.46 o 
   8   1  25        9.12       15.76      6.73 o 
   9   1  25        3.22        5.04      6.35 o 
  10   1  25       27.51       22.07      7.64 o 
   0   2  25      654.77      615.50     23.91 o 
   1   2  25        1.40        1.94      4.32 o 
   2   2  25        5.58        4.06      4.28 o 
   3   2  25       66.23       62.50      7.88 o 
   4   2  25       22.89       14.44      5.89 o 
   5   2  25        0.04       -0.51      5.14 o 
   6   2  25       23.15       37.78      9.05 o 
   7   2  25       81.82       92.95     15.52 o 
   8   2  25       39.41       45.37      8.41 o 
   9   2  25        1.16       -2.76      6.14 o 
  10   2  25      189.06      217.87     14.87 o 
   1   3  25      187.43      192.30     10.93 o 
   2   3  25       97.69       85.04      7.58 o 
   3   3  25      188.79      180.67     12.34 o 
   4   3  25      120.38      127.84     11.01 o 
   5   3  25       58.45       63.42      8.47 o 
   6   3  25        9.66        4.53      5.83 o 
   7   3  25       10.35       12.75      6.57 o 
   8   3  25      132.65      152.99     16.71 o 
   9   3  25        1.04        3.24      6.89 o 
   0   4  25     1132.14     1168.71     37.31 o 
   1   4  25        6.64        2.26      4.41 o 
   2   4  25       22.06       24.12      6.52 o 
   3   4  25       14.88       22.98      7.98 o 
   4   4  25        5.98       16.36      6.42 o 
   5   4  25       35.64       31.28     10.94 o 
   6   4  25       20.71       29.94      7.55 o 
   7   4  25        2.52       -3.74      5.14 o 
   8   4  25        0.33       -2.35      6.24 o 
   1   5  25        8.06       11.14      6.16 o 
   2   5  25       54.46       47.84      7.95 o 
   3   5  25       25.02       26.36      7.18 o 
   4   5  25        3.88        1.14      5.92 o 
   5   5  25        9.69        4.02      6.21 o 
   6   5  25       71.08       68.10      9.75 o 
   7   5  25       95.55       94.13     12.29 o 
   0   6  25       20.07       41.93     14.76 o 
   1   6  25        4.75        1.84      8.94 o 
   2   6  25        2.58        3.96      6.30 o 
   3   6  25        4.43       14.16      7.01 o 
   4   6  25       42.21       42.80      8.73 o 
   5   6  25       12.00       -4.78      6.46 o 
   1   7  25       65.34       74.81     12.91 o 
   0   0  26        9.72       37.75     11.69 o 
   1   0  26       81.49       72.96     10.04 o 
   2   0  26       34.04       32.82      7.88 o 
   3   0  26       35.01       31.27     11.07 o 
   4   0  26        6.94        8.65      6.96 o 
   5   0  26     2687.92     2605.68     97.83 o 
   6   0  26        7.92        5.70     10.31 o 
   7   0  26       11.61        2.10      9.92 o 
   8   0  26        0.49       -1.24     10.44 o 
   9   0  26       47.12       53.55     15.68 o 
   1   1  26       23.00       23.66      5.26 o 
   2   1  26        1.08       -0.95      4.01 o 
   3   1  26       85.84       88.45      7.60 o 
   4   1  26       73.52       68.73      8.89 o 
   5   1  26       77.57       70.11     11.10 o 
   6   1  26      117.33      123.33     13.51 o 
   7   1  26        8.13        2.33      7.19 o 
   8   1  26       25.15       14.95      8.51 o 
   9   1  26       10.68        6.42     14.39 o 
   0   2  26       69.81       63.97      9.80 o 
   1   2  26      154.14      152.48     11.00 o 
   2   2  26       10.89        3.70      4.50 o 
   3   2  26       17.71       46.32     19.08 o 
   4   2  26        1.77        4.36      5.51 o 
   5   2  26        7.89        4.37      5.60 o 
   6   2  26       14.16       15.97      8.14 o 
   7   2  26       90.45      104.17     21.65 o 
   8   2  26       16.24       18.00      8.91 o 
   9   2  26       13.48        3.01      7.10 o 
   1   3  26        9.27       13.14      7.17 o 
   2   3  26       48.81       48.00      7.80 o 
   3   3  26        2.61        5.52      5.62 o 
   4   3  26       35.58       48.18      7.93 o 
   5   3  26        5.82        1.44      7.68 o 
   6   3  26      100.66       93.10     12.32 o 
   7   3  26        3.51        6.44     11.18 o 
   8   3  26        6.57       10.07      8.25 o 
   0   4  26      249.07      275.67     21.90 o 
   1   4  26       73.04       65.87      9.13 o 
   2   4  26       29.87       37.53      8.57 o 
   3   4  26        0.17      -10.34      5.17 o 
   4   4  26        1.43       -5.05      5.46 o 
   5   4  26       86.87       84.17      9.91 o 
   6   4  26       30.08       34.32      8.14 o 
   7   4  26        1.59       15.50      8.57 o 
   1   5  26        1.59        7.73      6.20 o 
   2   5  26       46.92       60.17      8.92 o 
   3   5  26       13.67       23.40      7.31 o 
   4   5  26       62.72       75.36     11.25 o 
   5   5  26       48.21       80.04     10.13 o 
   6   5  26      141.33      151.49     20.53 o 
   0   6  26       70.88       69.22     17.07 o 
   1   6  26       48.53       59.89     14.25 o 
   2   6  26      107.79      145.96     30.13 o 
   3   6  26        6.72        8.92      7.22 o 
   4   6  26      229.15      230.22     18.23 o 
   1   1  27        4.94        3.05      4.47 o 
   2   1  27      152.14      156.53      9.88 o 
   3   1  27        8.97       21.91      8.15 o 
   4   1  27       20.39       16.65      9.74 o 
   5   1  27       14.41        4.24      8.54 o 
   6   1  27       17.44       16.49     10.58 o 
   7   1  27       24.73       28.95      9.23 o 
   8   1  27       27.50       36.99     10.06 o 
   9   1  27        7.10       12.27      8.88 o 
   0   2  27        5.76       -5.02      6.49 o 
   1   2  27       67.51       73.90      7.48 o 
   2   2  27       83.10       94.34      8.03 o 
   3   2  27        2.11        2.31      5.45 o 
   4   2  27       41.41       51.99      8.12 o 
   5   2  27       85.27       80.72      9.53 o 
   6   2  27        0.08       -1.77      6.91 o 
   7   2  27        2.55       -7.73      7.22 o 
   8   2  27        1.77       11.28      8.37 o 
   1   3  27        4.54       -2.64      4.63 o 
   2   3  27      290.85      341.48     16.00 o 
   3   3  27       47.19       45.67      7.96 o 
   4   3  27        0.20       -8.38      5.35 o 
   5   3  27      152.05      174.39     12.95 o 
   6   3  27        1.63        3.07     10.02 o 
   7   3  27       21.04        9.53      8.86 o 
   8   3  27       13.78       17.68     13.61 o 
   0   4  27      154.18      178.08     16.28 o 
   1   4  27       13.07       12.08      6.40 o 
   2   4  27       30.00       27.14      7.15 o 
   3   4  27      178.05      196.25     13.83 o 
   4   4  27       12.24       14.02      6.51 o 
   5   4  27       95.63      110.84     15.49 o 
   6   4  27       42.12       43.91      8.70 o 
   1   5  27      179.94      177.20     13.30 o 
   2   5  27       32.24       32.59      7.83 o 
   3   5  27        8.81       25.89      7.93 o 
   4   5  27       90.04       90.36     10.93 o 
   5   5  27       20.58       35.59      8.76 o 
   0   6  27       18.58        5.29     12.60 o 
   1   6  27      203.17      206.16     18.71 o 
   0   0  28       18.53       25.58     11.66 o 
   1   0  28        2.37       -4.74      6.34 o 
   2   0  28       15.14       15.34      7.44 o 
   3   0  28       35.01       38.07     13.90 o 
   4   0  28        1.06       -9.27      8.86 o 
   5   0  28        3.37        3.27     10.47 o 
   6   0  28       98.97       73.35     17.02 o 
   7   0  28      428.95      538.36     36.19 o 
   8   0  28       19.46        3.64     11.71 o 
   1   1  28       11.00       11.08      5.14 o 
   2   1  28        4.13        7.35      4.83 o 
   3   1  28        0.02       -7.72      5.02 o 
   4   1  28      159.47      166.10     12.54 o 
   5   1  28       98.38       91.72     12.35 o 
   6   1  28        0.02       -0.99      7.52 o 
   7   1  28      159.94      190.60     17.39 o 
   8   1  28        1.67        0.70      7.73 o 
   0   2  28       93.06       89.03     12.67 o 
   1   2  28       24.57       44.15      6.56 o 
   2   2  28        3.69        3.86      5.82 o 
   3   2  28       85.17       85.11     12.93 o 
   4   2  28       56.62       70.33      8.90 o 
   5   2  28        3.43       13.12      9.21 o 
   6   2  28       29.50       23.15      9.16 o 
   7   2  28        6.89       -6.60      7.88 o 
   1   3  28       26.05       29.32      6.17 o 
   2   3  28        2.46        8.47      6.31 o 
   3   3  28       49.70       43.50      7.92 o 
   4   3  28       89.25       87.34     11.71 o 
   5   3  28       36.54       43.92      9.41 o 
   6   3  28      103.84      131.66     15.15 o 
   7   3  28       26.36       32.70     27.62 o 
   0   4  28      456.54      418.25     23.87 o 
   1   4  28        7.96        9.97      6.17 o 
   2   4  28        1.59        5.41      6.24 o 
   3   4  28       22.34       18.11      7.19 o 
   4   4  28       13.65       11.93      7.24 o 
   5   4  28       12.09       23.13      7.85 o 
   1   5  28       58.56       69.29     12.87 o 
   2   5  28       66.52       82.58     11.48 o 
   3   5  28      228.04      305.23     17.96 o 
   1   1  29       53.25       45.54      8.18 o 
   2   1  29       51.69       49.00      8.12 o 
   3   1  29       66.71       71.50      9.14 o 
   4   1  29       53.18       59.39     11.05 o 
   5   1  29       32.39       46.37     10.68 o 
   6   1  29        3.02       -1.98      7.55 o 
   7   1  29        2.12        4.48      8.10 o 
   0   2  29      163.06      170.19     15.56 o 
   1   2  29       47.89       66.52      7.60 o 
   2   2  29        0.92       -2.35      5.58 o 
   3   2  29       13.60       21.27      7.08 o 
   4   2  29       16.48       11.05      7.41 o 
   5   2  29      390.97      402.04     22.18 o 
   6   2  29       49.56       50.47     11.23 o 
   1   3  29       72.88       82.01      9.76 o 
   2   3  29        9.69        0.67      6.15 o 
   3   3  29      154.35      159.67     12.93 o 
   4   3  29       92.06      100.12     11.05 o 
   5   3  29       35.99       45.35      8.93 o 
   0   4  29       69.87      110.94     20.12 o 
   1   4  29       19.56       32.17      7.94 o 
   2   4  29        1.01       -1.27      6.50 o 
   3   4  29       53.20       42.36      8.75 o 
   4   4  29       54.05       72.61     10.16 o 
   0   0  30       28.15       23.81     12.07 o 
   1   0  30       28.29       17.67      8.19 o 
   2   0  30        8.78       19.92      8.38 o 
   3   0  30       33.19       26.33     13.19 o 
   4   0  30       18.77       24.06     12.41 o 
   5   0  30       69.05       39.17     15.07 o 
   6   0  30      126.61      129.74     21.48 o 
   1   1  30       13.82       16.08      6.96 o 
   2   1  30       14.92       23.95      6.24 o 
   3   1  30       25.78       22.35      7.37 o 
   4   1  30      148.07      156.03     16.04 o 
   5   1  30        1.34        5.88      8.46 o 
   6   1  30      101.27      136.00     15.73 o 
   0   2  30       24.27       16.07      8.60 o 
   1   2  30       73.98      100.59      9.42 o 
   2   2  30        0.62       -1.78      7.69 o 
   3   2  30       21.03       30.16      7.99 o 
   4   2  30       64.60       61.98      9.31 o 
   5   2  30      196.08      187.53     17.63 o 
   1   3  30        8.96        7.48      8.44 o 
   2   3  30        0.11        2.69      5.97 o 
   3   3  30       37.24       31.84      8.04 o 
   4   3  30      110.11      158.77     13.42 o 
   0   4  30        0.28        1.42     11.65 o 
   1   4  30       14.42        4.67      6.71 o 
   1   1  31       17.10        6.48      5.64 o 
   2   1  31       89.44      105.96     12.46 o 
   3   1  31       49.99       48.74      8.76 o 
   4   1  31       87.32       81.85     12.82 o 
   0   2  31       92.49      102.92     13.12 o 
   1   2  31        0.68        0.32      7.63 o 
   2   2  31        0.61        2.81      8.19 o 
   3   2  31        5.25       12.38      7.37 o 
   1   3  31        1.92       -5.54      8.61 o 
   0   0  32      383.14      518.97     35.29 o 
   1   0  32      256.69      337.69     22.23 o 
   2   0  32        0.21        0.79      8.08 o 
   1   1  32        0.78       10.94      6.14 o 
                                                 
